# Supplementary material for: ConnecTF: A platform to integrate transcription factor–gene interactions and validate regulatory networks
Source: Plant Physiol. 2020 Nov 18;185(1):49–66. doi: 10.1093/plphys/kiaa012 (PMC8133578; doi:10.1093/plphys/kiaa012)
Supplement: kiaa012_Supplementary_Data [file kiaa012_supplementary_data.zip › kiaa012-suppl_data/pp.00899.2020-s02.xlsx]

## Sheet: Supp Table 1
Supplemental Table S1: Overview of the data in the maize and rice instances of ConnecTF
Maize
Interaction	Experiment type	Number of transcription factors	# of edges	References
Binding	ChiP-seq	107	301388	(Tu et al., 2020), (Morohashi et al., 2012), (Bolduc et al., 2012), (Li et al., 2015), (Eveland et al., 2014)
	DAP-seq	32	492814	(Ricci et al., 2020)
Regulation	in planta perturbation	5	45008	(Morohashi et al., 2012), (Bolduc et al., 2012), (Eveland et al., 2014)
Cis-binding Motifs	TF cis-binding motifs	17 cis-binding motifs for 12 TFs	n/a	(Weirauch et al., 2014)
	Cis-motif clusters	80 Clusters from 1282 individual cis-motifs	n/a	(Brooks et al., 2019)
Rice
Interaction	Experiment type	Number of transcription factors	# of edges	References
Binding	ChiP-seq	20	120366	(Bang et al., 2019), (Cheng et al., 2018), (Chung et al., 2018), (Gao et al., 2015), (Hu et al., 2017), (Li et al., 2019), (Liu et al., 2018), (Miyamoto et al., 2014), (Ren et al., 2020), (Shen et al., 2017), (Tsuda et al., 2014), (Xiong et al., 2019), (Xu et al., 2016), (Zhai et al., 2019), (Zhang et al., 2017), (Zong et al., 2016)
Regulation	in planta perturbation	19	172728	(Bang et al., 2019), (Cheng et al., 2018), (Chung et al., 2018), (Gupta et al., 2020), (Jiang et al., 2019), (Jung et al., 2017), (Li et al., 2019), (Liu et al., 2020), (Ren et al., 2020), (Shim et al., 2018), (Tsuda et al., 2014), (Yang et al., 2019), (Zhai et al., 2019), (Zhang et al., 2017), (Zong et al., 2016)
Cis-binding Motifs	TF cis-binding motifs	26 cis-binding motifs for 23 TFs	n/a	(Weirauch et al., 2014)
	Cis-motif clusters	80 Clusters from 1282 individual cis-motifs	n/a	(Brooks et al., 2019)

## Sheet: Supp Table 2
Supplemental Table S2: Direct regulated targets of 14 ABA responsive TFs identified using the TARGET system in root cells
TF	Target	log2 fold change	FDR Corrected P-value
AT1G22640	AT1G01010	-0.627277	0.0278909
AT1G22640	AT1G01140	1.01934	3.11213e-05
AT1G22640	AT1G01240	1.12263	0.0487048
AT1G22640	AT1G01300	0.992786	0.0471951
AT1G22640	AT1G01470	0.528049	0.00443096
AT1G22640	AT1G01480	-0.936462	1.48735e-16
AT1G22640	AT1G01720	0.515304	0.00225026
AT1G22640	AT1G02120	-0.407645	0.00700928
AT1G22640	AT1G02310	-0.403775	0.0363766
AT1G22640	AT1G02360	-0.591085	0.000821309
AT1G22640	AT1G02400	-1.02276	1.13137e-15
AT1G22640	AT1G02430	-0.911004	0.00263118
AT1G22640	AT1G02440	-1.19175	0.00428153
AT1G22640	AT1G02500	-0.972483	0.001155
AT1G22640	AT1G02900	-1.64477	0.00177312
AT1G22640	AT1G02910	-0.566655	0.0039473
AT1G22640	AT1G02930	-0.620577	0.0165816
AT1G22640	AT1G03040	-1.17116	0.0018828
AT1G22640	AT1G03080	-0.7018	0.000477443
AT1G22640	AT1G03220	0.642031	0.00396415
AT1G22640	AT1G03590	-0.503446	0.000457312
AT1G22640	AT1G03905	-0.790207	0.00010201
AT1G22640	AT1G03970	0.482596	0.00336654
AT1G22640	AT1G03990	-1.01791	0.00591423
AT1G22640	AT1G04440	-0.276414	0.0407103
AT1G22640	AT1G04990	0.752474	2.88929e-07
AT1G22640	AT1G05061	-1.35036	3.49488e-06
AT1G22640	AT1G05065	-1.5243	1.581e-08
AT1G22640	AT1G05670	-1.19143	2.02954e-11
AT1G22640	AT1G06000	-0.993079	0.000599254
AT1G22640	AT1G06090	0.644655	0.0450998
AT1G22640	AT1G06130	0.575284	4.81888e-07
AT1G22640	AT1G06200	0.51884	0.00408138
AT1G22640	AT1G06400	-0.65321	0.0234879
AT1G22640	AT1G06520	-1.82364	8.938e-11
AT1G22640	AT1G06840	-1.18524	3.76216e-22
AT1G22640	AT1G07200	-1.0775	6.91276e-05
AT1G22640	AT1G07220	0.583018	0.00221587
AT1G22640	AT1G07620	-2.23797	4.56762e-11
AT1G22640	AT1G07630	-1.26443	4.74301e-15
AT1G22640	AT1G07670	0.620382	1.89413e-05
AT1G22640	AT1G07870	0.603696	0.0407292
AT1G22640	AT1G08040	-1.01605	0.00166463
AT1G22640	AT1G08050	-1.33271	5.38176e-19
AT1G22640	AT1G08315	-0.410572	0.00766551
AT1G22640	AT1G08430	-0.998015	0.0420907
AT1G22640	AT1G08450	0.610782	0.000117057
AT1G22640	AT1G08510	-0.388353	0.0199006
AT1G22640	AT1G08800	-0.699273	6.98776e-05
AT1G22640	AT1G08820	-0.953854	2.5929e-08
AT1G22640	AT1G08830	-0.65208	0.00739657
AT1G22640	AT1G08890	0.788154	1.24947e-08
AT1G22640	AT1G08910	0.451941	0.00183613
AT1G22640	AT1G08920	1.35894	7.78863e-11
AT1G22640	AT1G09035	-2.63882	1.04486e-07
AT1G22640	AT1G09070	0.325066	0.00416275
AT1G22640	AT1G09560	-1.50957	1.50075e-33
AT1G22640	AT1G09715	-1.03957	1.98486e-07
AT1G22640	AT1G09840	-1.27126	9.0436e-08
AT1G22640	AT1G09970	-0.927722	1.02679e-10
AT1G22640	AT1G10040	0.810824	1.74748e-07
AT1G22640	AT1G10480	1.11969	0.0146526
AT1G22640	AT1G10650	-0.474253	7.50995e-05
AT1G22640	AT1G10900	-1.00274	3.13446e-08
AT1G22640	AT1G11210	0.49675	0.00172626
AT1G22640	AT1G11260	-0.610205	0.00184588
AT1G22640	AT1G11330	-1.50161	5.46015e-10
AT1G22640	AT1G11720	1.0152	0.0166671
AT1G22640	AT1G11790	-0.883858	0.00982398
AT1G22640	AT1G11925	-0.741952	6.75054e-06
AT1G22640	AT1G11960	0.42249	0.00211742
AT1G22640	AT1G12000	-0.83201	0.0254511
AT1G22640	AT1G12750	0.740281	0.00752039
AT1G22640	AT1G12940	1.21763	3.28919e-06
AT1G22640	AT1G12950	0.863347	1.38384e-05
AT1G22640	AT1G13440	-0.434688	0.042274
AT1G22640	AT1G13820	0.934289	0.03458
AT1G22640	AT1G14020	-0.968777	0.00975193
AT1G22640	AT1G14040	-0.535531	0.0140245
AT1G22640	AT1G14300	0.392137	0.0356507
AT1G22640	AT1G14600	-2.05128	0.000615722
AT1G22640	AT1G14690	-0.798456	0.0293907
AT1G22640	AT1G14710	0.406017	0.0304455
AT1G22640	AT1G14900	0.546891	0.0447949
AT1G22640	AT1G15160	-1.6841	0.000114198
AT1G22640	AT1G15490	-0.689463	0.0479705
AT1G22640	AT1G15530	-0.831759	1.42688e-05
AT1G22640	AT1G15670	0.654479	0.0477465
AT1G22640	AT1G15740	0.503751	0.048784
AT1G22640	AT1G15750	0.943711	0.000648148
AT1G22640	AT1G15800	-1.34005	1.11336e-08
AT1G22640	AT1G15950	-0.704472	0.025868
AT1G22640	AT1G16350	-1.17445	0.000292331
AT1G22640	AT1G17070	-0.544821	0.02685
AT1G22640	AT1G17145	0.675645	0.000385691
AT1G22640	AT1G17180	0.678622	0.010329
AT1G22640	AT1G17290	0.451765	1.09155e-06
AT1G22640	AT1G17550	0.536977	0.00168108
AT1G22640	AT1G17980	0.722671	3.24172e-05
AT1G22640	AT1G18210	0.387896	0.00471292
AT1G22640	AT1G18670	-1.35753	4.8325e-06
AT1G22640	AT1G18880	-1.51221	0.000149398
AT1G22640	AT1G19020	0.443308	0.0086687
AT1G22640	AT1G19180	-0.88172	1.53113e-27
AT1G22640	AT1G19310	-0.58986	0.00222004
AT1G22640	AT1G19380	-0.512952	0.000531429
AT1G22640	AT1G19660	0.452369	0.0429154
AT1G22640	AT1G19850	0.559767	0.00512294
AT1G22640	AT1G20300	0.356032	0.0189145
AT1G22640	AT1G20330	0.830276	0.000437292
AT1G22640	AT1G20900	-0.906548	0.00016873
AT1G22640	AT1G20970	-0.96239	1.31866e-05
AT1G22640	AT1G21080	0.298362	0.0388621
AT1G22640	AT1G21090	1.59056	0.000150381
AT1G22640	AT1G21410	0.91564	0.00467153
AT1G22640	AT1G21520	0.515619	0.0371956
AT1G22640	AT1G21830	-0.825398	1.81233e-05
AT1G22640	AT1G22360	-1.02614	2.17284e-11
AT1G22640	AT1G22410	-1.36916	4.20845e-40
AT1G22640	AT1G22510	0.431983	0.00214975
AT1G22640	AT1G22530	-1.41373	7.85924e-11
AT1G22640	AT1G22710	-1.37952	0.0180021
AT1G22640	AT1G22885	-3.17341	1.24845e-05
AT1G22640	AT1G23040	-0.891667	0.0499673
AT1G22640	AT1G23080	-1.46504	5.54456e-06
AT1G22640	AT1G23310	0.642351	0.000298216
AT1G22640	AT1G23330	-0.876581	0.03458
AT1G22640	AT1G23390	-1.34334	0.0118923
AT1G22640	AT1G23490	0.407314	0.001191
AT1G22640	AT1G23560	-0.752471	0.00134357
AT1G22640	AT1G23760	-1.37532	0.000701847
AT1G22640	AT1G24100	-1.07238	7.33954e-05
AT1G22640	AT1G24150	-0.670339	1.18333e-12
AT1G22640	AT1G24180	-0.321876	0.0285874
AT1G22640	AT1G24530	-0.741484	0.00254843
AT1G22640	AT1G24625	-0.969663	0.0142801
AT1G22640	AT1G25275	0.80527	0.011474
AT1G22640	AT1G27620	-0.942679	0.0174747
AT1G22640	AT1G28280	-0.616026	2.6274e-06
AT1G22640	AT1G28340	-0.82009	0.00149477
AT1G22640	AT1G28380	-0.258107	0.0349689
AT1G22640	AT1G28390	-0.634317	5.92952e-05
AT1G22640	AT1G28470	0.989912	0.0377758
AT1G22640	AT1G28600	-0.932838	9.85269e-07
AT1G22640	AT1G28680	-0.635605	0.0117317
AT1G22640	AT1G29100	2.40977	8.39389e-12
AT1G22640	AT1G29290	-0.735296	0.000884002
AT1G22640	AT1G29340	0.415827	3.38514e-05
AT1G22640	AT1G29390	1.26546	0.0429362
AT1G22640	AT1G29640	0.673405	0.0262055
AT1G22640	AT1G29750	-0.911062	4.20537e-06
AT1G22640	AT1G29860	-1.52861	2.46406e-14
AT1G22640	AT1G29880	-0.517144	0.00263466
AT1G22640	AT1G30040	-0.915893	7.63628e-09
AT1G22640	AT1G30620	0.452311	6.59447e-05
AT1G22640	AT1G30660	1.07399	0.0125709
AT1G22640	AT1G30700	-0.487973	0.00485059
AT1G22640	AT1G30760	-1.01545	0.000319465
AT1G22640	AT1G30780	-0.747464	0.00248443
AT1G22640	AT1G30810	0.403	0.0231769
AT1G22640	AT1G30900	-0.750433	0.0176659
AT1G22640	AT1G31290	0.95054	0.000843064
AT1G22640	AT1G31470	-0.901988	0.0399476
AT1G22640	AT1G31650	-1.29174	0.00551144
AT1G22640	AT1G31850	0.851921	0.000265149
AT1G22640	AT1G31930	-0.463227	0.0030331
AT1G22640	AT1G32090	-1.08077	2.52749e-15
AT1G22640	AT1G32100	-1.94066	1.46859e-18
AT1G22640	AT1G32170	-0.84915	1.24799e-05
AT1G22640	AT1G32200	0.71078	0.0119445
AT1G22640	AT1G32230	-0.385317	0.0186274
AT1G22640	AT1G32360	0.379309	0.0239606
AT1G22640	AT1G32690	-0.866228	0.035579
AT1G22640	AT1G32928	-0.796423	7.68201e-06
AT1G22640	AT1G32930	-1.26605	0.00114145
AT1G22640	AT1G32960	0.96374	4.09223e-06
AT1G22640	AT1G33420	-0.355771	0.0159261
AT1G22640	AT1G33430	-1.54256	0.0390987
AT1G22640	AT1G33560	0.746617	0.0109999
AT1G22640	AT1G33590	0.543267	0.000487835
AT1G22640	AT1G33700	-2.0115	2.6298e-32
AT1G22640	AT1G34220	-0.442598	0.0217738
AT1G22640	AT1G34320	-0.469348	0.00101098
AT1G22640	AT1G35190	-0.467699	0.00602062
AT1G22640	AT1G35560	-1.72774	2.04383e-10
AT1G22640	AT1G35780	0.609933	0.0473114
AT1G22640	AT1G36050	0.50028	0.0426297
AT1G22640	AT1G43580	-0.914224	0.0327851
AT1G22640	AT1G44100	-0.833558	2.61471e-10
AT1G22640	AT1G44130	0.803302	0.00153964
AT1G22640	AT1G47240	-0.685153	0.02967
AT1G22640	AT1G47380	0.343253	0.030362
AT1G22640	AT1G47480	-1.68136	0.000191251
AT1G22640	AT1G47550	-0.27865	0.0495797
AT1G22640	AT1G47890	-1.65618	2.60846e-06
AT1G22640	AT1G47990	-1.76162	0.0272408
AT1G22640	AT1G48320	-1.50941	1.8946e-13
AT1G22640	AT1G48440	0.484614	0.0396678
AT1G22640	AT1G48620	-0.515762	0.016757
AT1G22640	AT1G48850	-0.912964	0.000977642
AT1G22640	AT1G49000	-0.842959	3.46746e-05
AT1G22640	AT1G49050	0.322205	0.000654265
AT1G22640	AT1G49600	-1.03626	0.00403726
AT1G22640	AT1G50630	0.697862	0.0145588
AT1G22640	AT1G50710	-1.72435	0.00596406
AT1G22640	AT1G50740	0.903734	4.91131e-08
AT1G22640	AT1G51760	0.558261	0.000633179
AT1G22640	AT1G51790	-0.805581	0.00117497
AT1G22640	AT1G51950	-0.557187	0.031878
AT1G22640	AT1G52760	-1.30002	0.00706338
AT1G22640	AT1G53310	-0.526246	0.0178012
AT1G22640	AT1G53350	-0.890679	0.00488671
AT1G22640	AT1G53570	-0.543356	0.00608964
AT1G22640	AT1G53840	0.459213	0.00019881
AT1G22640	AT1G53870	2.25686	1.80089e-05
AT1G22640	AT1G53885	1.54959	9.79701e-05
AT1G22640	AT1G53890	2.27249	1.36029e-05
AT1G22640	AT1G53903	1.55159	8.72116e-05
AT1G22640	AT1G53910	-0.390781	0.020724
AT1G22640	AT1G53990	-0.917335	0.0344833
AT1G22640	AT1G54200	-1.46654	0.0120707
AT1G22640	AT1G54890	-1.01859	0.0119026
AT1G22640	AT1G55210	-0.689546	0.0087321
AT1G22640	AT1G55240	1.06272	0.0454707
AT1G22640	AT1G55475	-1.63282	1.18331e-08
AT1G22640	AT1G55805	1.39572	0.0475203
AT1G22640	AT1G56300	1.21683	0.000556048
AT1G22640	AT1G56480	-2.18476	8.89314e-07
AT1G22640	AT1G56500	-1.49802	0.00517633
AT1G22640	AT1G56660	0.560144	0.00261801
AT1G22640	AT1G57850	1.2762	0.00468793
AT1G22640	AT1G58100	-0.378006	0.0320514
AT1G22640	AT1G58140	0.456679	0.0449619
AT1G22640	AT1G58290	0.407666	0.0124606
AT1G22640	AT1G58340	-0.899899	0.0122639
AT1G22640	AT1G59650	-0.756387	0.00124749
AT1G22640	AT1G59740	-0.747819	2.71917e-07
AT1G22640	AT1G59860	-1.11469	7.49172e-07
AT1G22640	AT1G59865	-1.01509	0.00112912
AT1G22640	AT1G59870	-0.558354	0.00112727
AT1G22640	AT1G60710	-0.954569	7.60361e-07
AT1G22640	AT1G60730	-0.675266	0.0450891
AT1G22640	AT1G61065	0.800672	0.0180134
AT1G22640	AT1G61360	-0.444703	5.55462e-05
AT1G22640	AT1G61660	-1.92003	2.04559e-17
AT1G22640	AT1G62200	-1.60033	0.0208193
AT1G22640	AT1G62300	-0.491692	6.85383e-05
AT1G22640	AT1G62790	-0.475087	0.0191991
AT1G22640	AT1G63090	-0.589696	7.67877e-08
AT1G22640	AT1G63480	-0.832458	0.0104821
AT1G22640	AT1G63690	0.570424	0.0240005
AT1G22640	AT1G64060	-0.564018	5.78849e-05
AT1G22640	AT1G64610	-0.543946	1.19739e-06
AT1G22640	AT1G64840	-0.388033	0.0339712
AT1G22640	AT1G64940	1.01673	0.0489027
AT1G22640	AT1G64950	1.0874	3.18557e-05
AT1G22640	AT1G64980	1.14717	1.72999e-13
AT1G22640	AT1G65690	-1.10182	1.37568e-09
AT1G22640	AT1G65720	-0.861553	5.07954e-12
AT1G22640	AT1G65730	-0.520381	0.000779823
AT1G22640	AT1G65800	-0.777594	0.0427561
AT1G22640	AT1G65840	-0.808326	4.09007e-05
AT1G22640	AT1G65930	-0.692127	0.00286711
AT1G22640	AT1G66200	-1.70992	1.61817e-10
AT1G22640	AT1G66480	-0.481852	0.00389917
AT1G22640	AT1G66580	0.469112	0.00549439
AT1G22640	AT1G66700	1.86153	1.14777e-13
AT1G22640	AT1G66780	-1.82079	5.94153e-10
AT1G22640	AT1G66880	-1.38971	1.89879e-45
AT1G22640	AT1G67060	-0.358773	0.0111822
AT1G22640	AT1G67310	0.331004	0.0397602
AT1G22640	AT1G67360	0.83919	0.00174076
AT1G22640	AT1G67500	-0.532192	0.0265862
AT1G22640	AT1G67520	-1.49681	7.2201e-05
AT1G22640	AT1G67710	-0.853119	0.0010135
AT1G22640	AT1G68410	-0.470047	0.00284922
AT1G22640	AT1G68470	-1.95168	7.82664e-15
AT1G22640	AT1G68940	-1.36647	0.00301167
AT1G22640	AT1G69150	-2.77662	2.89178e-42
AT1G22640	AT1G69250	-0.334247	0.0308286
AT1G22640	AT1G69270	0.429529	0.00904703
AT1G22640	AT1G69450	0.498498	0.013186
AT1G22640	AT1G69480	0.702437	0.00729936
AT1G22640	AT1G69570	-1.00827	0.00774037
AT1G22640	AT1G69790	-0.484625	0.00054346
AT1G22640	AT1G69800	0.494848	0.0481058
AT1G22640	AT1G69810	-0.674783	4.73429e-05
AT1G22640	AT1G70140	-1.15547	6.17365e-26
AT1G22640	AT1G70160	-0.665366	2.92098e-07
AT1G22640	AT1G70170	-0.57173	0.00398157
AT1G22640	AT1G70180	-0.441112	0.0203536
AT1G22640	AT1G70250	-0.400727	0.0029573
AT1G22640	AT1G70290	-0.33627	0.0223367
AT1G22640	AT1G70300	-0.923741	7.85528e-05
AT1G22640	AT1G70520	-1.40321	1.11212e-37
AT1G22640	AT1G70530	-0.909777	5.24895e-13
AT1G22640	AT1G70610	0.747011	0.0054662
AT1G22640	AT1G70670	-1.62628	0.0189607
AT1G22640	AT1G70730	-1.18736	8.16753e-06
AT1G22640	AT1G70740	-0.409899	0.000100695
AT1G22640	AT1G70750	-0.70193	2.20908e-05
AT1G22640	AT1G70780	-0.560792	0.00134357
AT1G22640	AT1G71100	0.533826	0.0113374
AT1G22640	AT1G71480	-2.16295	0.0126865
AT1G22640	AT1G71880	-1.3846	0.0151869
AT1G22640	AT1G72010	-0.972115	0.017661
AT1G22640	AT1G72150	-1.00528	0.000207801
AT1G22640	AT1G72210	1.36617	0.00662271
AT1G22640	AT1G72280	0.456195	0.0139479
AT1G22640	AT1G72300	-0.665326	0.0212423
AT1G22640	AT1G72510	0.935123	0.000101449
AT1G22640	AT1G72750	0.379017	0.0125231
AT1G22640	AT1G72770	0.675943	0.00359521
AT1G22640	AT1G72790	0.565434	0.0025085
AT1G22640	AT1G72810	-1.34471	0.000973462
AT1G22640	AT1G72870	-1.43936	0.0433247
AT1G22640	AT1G73130	0.505684	0.0234794
AT1G22640	AT1G73340	0.878031	0.00600487
AT1G22640	AT1G73670	0.551985	0.011128
AT1G22640	AT1G73760	-0.950567	0.0065155
AT1G22640	AT1G73965	0.913214	0.0256093
AT1G22640	AT1G74000	-1.19957	5.17515e-05
AT1G22640	AT1G74010	-0.782181	1.11042e-07
AT1G22640	AT1G74020	-0.74565	2.15878e-10
AT1G22640	AT1G74360	-0.386084	0.00876107
AT1G22640	AT1G74640	-0.905601	0.000770038
AT1G22640	AT1G74660	-1.70821	0.0201494
AT1G22640	AT1G74720	-0.961213	0.0413528
AT1G22640	AT1G74740	-1.12128	1.54203e-09
AT1G22640	AT1G74790	-1.52417	1.54689e-15
AT1G22640	AT1G75080	0.74086	8.90393e-06
AT1G22640	AT1G75600	0.877094	0.0259034
AT1G22640	AT1G75810	-0.595937	0.0358201
AT1G22640	AT1G76040	0.818577	0.0025034
AT1G22640	AT1G76070	-0.75013	9.86233e-13
AT1G22640	AT1G76180	0.346371	0.00128177
AT1G22640	AT1G76550	-1.01137	9.08566e-06
AT1G22640	AT1G76680	1.07472	0.000109304
AT1G22640	AT1G76965	-1.90157	0.0172424
AT1G22640	AT1G76970	0.267749	0.0371892
AT1G22640	AT1G77140	0.545245	0.040142
AT1G22640	AT1G77260	-0.561638	0.0269134
AT1G22640	AT1G77370	-0.686452	0.0232649
AT1G22640	AT1G77380	-1.11524	0.000180306
AT1G22640	AT1G77660	0.895374	0.03458
AT1G22640	AT1G77740	0.521977	0.0448888
AT1G22640	AT1G78080	-0.7414	4.39645e-06
AT1G22640	AT1G78100	0.680379	0.00153222
AT1G22640	AT1G78240	-0.710781	6.99848e-06
AT1G22640	AT1G78290	0.882013	0.0358201
AT1G22640	AT1G78340	1.332	2.4341e-10
AT1G22640	AT1G78580	-0.7792	0.00981611
AT1G22640	AT1G78700	0.64946	0.04793
AT1G22640	AT1G78850	-0.617904	0.00169547
AT1G22640	AT1G78860	-1.01295	1.64961e-05
AT1G22640	AT1G79190	-0.735549	3.33915e-05
AT1G22640	AT1G79340	0.437995	0.0124988
AT1G22640	AT1G79440	0.353476	0.0232302
AT1G22640	AT1G80300	-1.05731	0.00203782
AT1G22640	AT1G80450	-0.92578	1.5821e-07
AT1G22640	AT1G80460	-0.86017	4.53081e-07
AT1G22640	AT1G80520	-2.37539	8.73365e-13
AT1G22640	AT1G80530	-1.14496	1.23616e-24
AT1G22640	AT1G80590	-0.577576	0.00206475
AT1G22640	AT1G80610	-1.03351	5.4925e-17
AT1G22640	AT1G80820	-0.874331	1.70188e-13
AT1G22640	AT2G01021	-1.89988	0.0453818
AT1G22640	AT2G01140	-0.820194	0.00225026
AT1G22640	AT2G01340	0.793225	5.00166e-06
AT1G22640	AT2G01450	0.388274	0.000188901
AT1G22640	AT2G01670	-0.882574	0.00305457
AT1G22640	AT2G01818	1.17394	0.000109304
AT1G22640	AT2G01880	1.22629	6.80854e-07
AT1G22640	AT2G02230	0.607713	1.38794e-05
AT1G22640	AT2G02330	0.974885	0.0110189
AT1G22640	AT2G04030	0.359801	0.0495797
AT1G22640	AT2G04430	0.946097	0.000831646
AT1G22640	AT2G04515	-1.47556	0.000353115
AT1G22640	AT2G06530	0.418236	5.44212e-05
AT1G22640	AT2G07180	-0.759403	0.00855351
AT1G22640	AT2G12400	0.682923	0.0243481
AT1G22640	AT2G15490	0.894839	4.09223e-06
AT1G22640	AT2G15760	-1.05553	0.0072313
AT1G22640	AT2G16365	0.766571	5.05697e-07
AT1G22640	AT2G16370	-1.06248	0.0102046
AT1G22640	AT2G16660	-0.912444	0.00272237
AT1G22640	AT2G16700	-0.901207	0.00179102
AT1G22640	AT2G16720	-1.2054	0.00239003
AT1G22640	AT2G17110	-0.607738	0.0101242
AT1G22640	AT2G17440	0.660677	3.67053e-05
AT1G22640	AT2G17450	-0.543205	0.0113141
AT1G22640	AT2G17705	-0.374325	0.0381897
AT1G22640	AT2G17710	-0.795376	0.00852457
AT1G22640	AT2G17720	-0.512662	0.0262626
AT1G22640	AT2G17760	-0.541333	1.64673e-12
AT1G22640	AT2G18140	-1.21873	6.42917e-06
AT1G22640	AT2G18150	-1.22147	1.73045e-16
AT1G22640	AT2G18160	-0.87878	2.85316e-05
AT1G22640	AT2G18190	0.536885	0.0434442
AT1G22640	AT2G18193	0.468507	0.00212679
AT1G22640	AT2G18630	0.474762	0.00425256
AT1G22640	AT2G18670	0.656593	0.00294763
AT1G22640	AT2G19130	-0.61892	0.0179996
AT1G22640	AT2G19190	-1.65388	6.10111e-27
AT1G22640	AT2G19330	-0.819969	2.90002e-06
AT1G22640	AT2G19570	1.4778	8.36342e-05
AT1G22640	AT2G19710	0.442225	0.00107483
AT1G22640	AT2G19880	0.649534	0.00335002
AT1G22640	AT2G20630	0.400949	0.00408288
AT1G22640	AT2G20900	0.43726	0.00509309
AT1G22640	AT2G21060	0.730352	0.0028362
AT1G22640	AT2G21520	-0.420318	0.00167286
AT1G22640	AT2G21640	1.09578	0.00131571
AT1G22640	AT2G22300	0.453838	0.000200816
AT1G22640	AT2G22420	-1.71478	0.0195062
AT1G22640	AT2G22430	0.358473	0.00690459
AT1G22640	AT2G22680	-0.691035	1.31807e-05
AT1G22640	AT2G22800	-1.74033	0.00121869
AT1G22640	AT2G22860	-0.935382	3.30866e-09
AT1G22640	AT2G22890	-1.36266	6.54651e-05
AT1G22640	AT2G23320	-0.508635	7.67254e-06
AT1G22640	AT2G23450	-0.593594	4.41733e-06
AT1G22640	AT2G23770	-0.783457	0.00403726
AT1G22640	AT2G23910	-1.52519	4.6764e-08
AT1G22640	AT2G24100	0.576406	0.000974534
AT1G22640	AT2G24140	-2.88882	0.00755268
AT1G22640	AT2G24240	-0.715505	0.035918
AT1G22640	AT2G24260	-0.689534	0.0298957
AT1G22640	AT2G24550	-0.557712	6.19378e-06
AT1G22640	AT2G24570	-1.32129	3.19413e-35
AT1G22640	AT2G25240	-1.12711	0.0125947
AT1G22640	AT2G26170	-1.59295	1.51666e-08
AT1G22640	AT2G26280	-0.300223	0.0299258
AT1G22640	AT2G26290	-1.09653	2.7244e-08
AT1G22640	AT2G26300	0.537462	1.4797e-07
AT1G22640	AT2G26650	-0.888617	3.33199e-12
AT1G22640	AT2G27310	-0.310637	0.026627
AT1G22640	AT2G27830	1.26349	1.19229e-05
AT1G22640	AT2G28080	0.49411	0.0424234
AT1G22640	AT2G28305	-0.807367	5.17806e-06
AT1G22640	AT2G28510	-0.75783	0.00118399
AT1G22640	AT2G28570	-1.23573	1.40889e-18
AT1G22640	AT2G28660	-0.964192	0.0227871
AT1G22640	AT2G28815	-0.598116	0.0161369
AT1G22640	AT2G28830	-0.513715	0.00263535
AT1G22640	AT2G28840	-1.89274	1.26878e-23
AT1G22640	AT2G28930	-2.39408	2.40116e-16
AT1G22640	AT2G28940	-0.79349	7.92109e-07
AT1G22640	AT2G29220	1.67591	0.00722662
AT1G22640	AT2G29450	0.772856	1.90386e-08
AT1G22640	AT2G29490	1.22785	4.34027e-08
AT1G22640	AT2G29510	0.736056	0.00141188
AT1G22640	AT2G30140	-0.768509	1.60164e-07
AT1G22640	AT2G30390	-1.92486	2.09471e-06
AT1G22640	AT2G30395	-1.76339	8.84665e-15
AT1G22640	AT2G30400	-1.81901	9.18582e-18
AT1G22640	AT2G30490	-0.906173	0.00132285
AT1G22640	AT2G30990	0.587528	0.0149529
AT1G22640	AT2G31020	0.940566	0.000484577
AT1G22640	AT2G31090	-1.05217	1.39535e-11
AT1G22640	AT2G31180	-1.32731	0.0371892
AT1G22640	AT2G31360	-1.1408	0.0403964
AT1G22640	AT2G31390	-0.94718	0.0230189
AT1G22640	AT2G31400	-0.900127	2.69231e-06
AT1G22640	AT2G31900	-0.980745	0.00167286
AT1G22640	AT2G32240	-1.23417	5.93296e-14
AT1G22640	AT2G32450	-0.627634	0.0105985
AT1G22640	AT2G32610	0.942241	0.0350948
AT1G22640	AT2G32670	-1.08792	0.000228201
AT1G22640	AT2G32930	0.557134	0.000133955
AT1G22640	AT2G32940	1.27827	0.0266803
AT1G22640	AT2G32950	0.868261	0.00985983
AT1G22640	AT2G33310	-0.812517	0.00295793
AT1G22640	AT2G33570	0.965588	0.0071094
AT1G22640	AT2G34300	0.637657	0.000397967
AT1G22640	AT2G34730	-0.627159	1.35773e-06
AT1G22640	AT2G34790	-0.927085	0.000996248
AT1G22640	AT2G35350	-0.680354	0.000443177
AT1G22640	AT2G35390	-0.981804	8.90393e-06
AT1G22640	AT2G35920	-0.48912	0.00479318
AT1G22640	AT2G36410	-1.07297	6.43756e-17
AT1G22640	AT2G37040	-0.882132	0.0297079
AT1G22640	AT2G37210	-0.966965	0.0169081
AT1G22640	AT2G37280	-1.42473	1.21604e-13
AT1G22640	AT2G37420	-1.33486	1.42254e-05
AT1G22640	AT2G38010	-0.794059	0.0354027
AT1G22640	AT2G38120	-0.774341	0.0201554
AT1G22640	AT2G38230	0.613419	0.0099053
AT1G22640	AT2G38240	0.663953	1.76523e-07
AT1G22640	AT2G38290	-1.58452	3.01855e-35
AT1G22640	AT2G38310	-0.995931	6.69179e-07
AT1G22640	AT2G38330	-0.668851	0.00774905
AT1G22640	AT2G38860	-1.76292	5.48535e-11
AT1G22640	AT2G38870	-1.3663	4.08786e-06
AT1G22640	AT2G38960	-0.853413	0.010329
AT1G22640	AT2G39350	-1.68157	7.82957e-13
AT1G22640	AT2G39360	-0.733718	0.000398542
AT1G22640	AT2G39380	-1.16257	0.00910306
AT1G22640	AT2G39390	-0.565669	0.0438937
AT1G22640	AT2G39400	-0.601525	0.00116177
AT1G22640	AT2G39518	-0.610056	0.0025763
AT1G22640	AT2G39570	0.49291	0.0353562
AT1G22640	AT2G39650	0.396878	0.00130728
AT1G22640	AT2G39660	-1.4721	5.21561e-45
AT1G22640	AT2G39700	-2.1303	1.80557e-11
AT1G22640	AT2G39770	-0.540937	0.000493193
AT1G22640	AT2G40113	-1.30332	7.53434e-06
AT1G22640	AT2G40170	-3.09059	1.17541e-07
AT1G22640	AT2G40270	0.308078	0.00305457
AT1G22640	AT2G40540	-0.771706	0.00175358
AT1G22640	AT2G40820	-0.830793	0.00375076
AT1G22640	AT2G41130	-1.22437	3.16214e-16
AT1G22640	AT2G41550	1.36784	0.0405356
AT1G22640	AT2G41680	-0.548649	0.0252236
AT1G22640	AT2G41900	0.803884	0.0362376
AT1G22640	AT2G42030	-0.515636	0.0182517
AT1G22640	AT2G42060	-1.10581	2.46079e-12
AT1G22640	AT2G42320	-1.47497	0.0482459
AT1G22640	AT2G42350	-0.331984	0.0212423
AT1G22640	AT2G42360	-1.37324	1.76955e-16
AT1G22640	AT2G42580	-0.878274	0.0119807
AT1G22640	AT2G42980	-2.44936	5.58573e-24
AT1G22640	AT2G43000	-0.901901	1.15085e-05
AT1G22640	AT2G43020	-0.486905	0.0227884
AT1G22640	AT2G43410	-0.42281	0.0240005
AT1G22640	AT2G43500	0.735549	0.000275727
AT1G22640	AT2G43620	1.10675	4.77031e-08
AT1G22640	AT2G44010	-0.820134	0.0243308
AT1G22640	AT2G44060	0.424528	0.037834
AT1G22640	AT2G44180	0.363201	0.00904703
AT1G22640	AT2G44430	0.579552	0.0148758
AT1G22640	AT2G44490	-0.362116	0.0450891
AT1G22640	AT2G44670	0.808489	0.00376266
AT1G22640	AT2G44770	-0.88582	0.000358126
AT1G22640	AT2G44790	-1.98725	7.30541e-48
AT1G22640	AT2G44830	-0.99059	0.00602062
AT1G22640	AT2G45100	0.500101	0.049492
AT1G22640	AT2G45290	-1.38075	0.00112727
AT1G22640	AT2G45300	-0.999684	0.000328227
AT1G22640	AT2G45310	0.856023	0.0175301
AT1G22640	AT2G45400	0.85987	0.00137433
AT1G22640	AT2G45440	0.637668	0.0102918
AT1G22640	AT2G45820	0.563766	0.00116731
AT1G22640	AT2G46140	-1.13557	4.7053e-07
AT1G22640	AT2G46150	-0.949018	3.39715e-14
AT1G22640	AT2G46260	-0.752215	8.01988e-08
AT1G22640	AT2G46310	0.736795	0.00479318
AT1G22640	AT2G46330	-0.421781	0.0162534
AT1G22640	AT2G46410	1.74512	0.00495388
AT1G22640	AT2G46590	-0.598004	0.00813216
AT1G22640	AT2G46600	0.728493	0.000602805
AT1G22640	AT2G46650	-1.41653	0.0357907
AT1G22640	AT2G46735	0.492028	0.0147284
AT1G22640	AT2G46780	0.733007	0.00163288
AT1G22640	AT2G46790	0.44447	0.0477465
AT1G22640	AT2G47000	0.462604	0.0290411
AT1G22640	AT2G47260	0.37818	0.00110451
AT1G22640	AT2G47510	-0.694553	0.00160573
AT1G22640	AT2G47680	0.463213	0.000455194
AT1G22640	AT2G47730	-0.496647	0.000319426
AT1G22640	AT2G47840	-0.811429	0.00599077
AT1G22640	AT2G47890	-0.579234	0.0130969
AT1G22640	AT2G48010	-0.396494	0.00951795
AT1G22640	AT3G01600	0.757398	0.000633179
AT1G22640	AT3G01640	0.505059	0.010341
AT1G22640	AT3G01750	1.08558	0.0390627
AT1G22640	AT3G01910	0.479301	0.00859997
AT1G22640	AT3G01970	-0.996386	0.00363138
AT1G22640	AT3G01980	-1.20029	0.000329902
AT1G22640	AT3G01990	-1.11527	0.0204126
AT1G22640	AT3G02070	-0.406631	0.0241346
AT1G22640	AT3G02350	0.617095	0.0010135
AT1G22640	AT3G02360	-1.05359	1.60749e-21
AT1G22640	AT3G02460	-0.868849	3.87843e-05
AT1G22640	AT3G02875	-0.588813	0.000140983
AT1G22640	AT3G02880	-0.331135	0.00054375
AT1G22640	AT3G02990	0.696471	0.00600487
AT1G22640	AT3G03050	0.509608	0.0181136
AT1G22640	AT3G03310	0.496986	0.000193312
AT1G22640	AT3G03360	-0.772297	0.0377575
AT1G22640	AT3G03640	1.21399	2.6756e-08
AT1G22640	AT3G03740	0.447832	0.00907853
AT1G22640	AT3G03970	-0.738716	0.0316969
AT1G22640	AT3G03990	-0.625178	0.0146344
AT1G22640	AT3G04090	-0.980072	0.00424085
AT1G22640	AT3G04120	0.570151	8.08421e-05
AT1G22640	AT3G04230	-1.65322	3.93483e-07
AT1G22640	AT3G04590	-0.573472	0.0450998
AT1G22640	AT3G04640	0.951224	2.90769e-10
AT1G22640	AT3G04670	-0.609342	0.0038087
AT1G22640	AT3G04730	-0.561502	0.000556807
AT1G22640	AT3G05050	-0.6429	0.00389917
AT1G22640	AT3G05200	-0.494083	1.42598e-05
AT1G22640	AT3G05220	-0.755935	9.46164e-08
AT1G22640	AT3G05320	-0.726264	1.6981e-09
AT1G22640	AT3G05360	-1.06811	1.54844e-06
AT1G22640	AT3G05370	-0.615944	0.0330087
AT1G22640	AT3G05390	-1.19369	1.47409e-11
AT1G22640	AT3G05500	0.656192	0.000439146
AT1G22640	AT3G05670	-0.305813	0.0279862
AT1G22640	AT3G05840	-0.813337	1.90386e-08
AT1G22640	AT3G05900	-0.575477	0.0138641
AT1G22640	AT3G05970	0.453642	0.0030484
AT1G22640	AT3G05990	-0.455312	0.00126577
AT1G22640	AT3G06130	-0.980667	0.013186
AT1G22640	AT3G06190	-0.40314	0.0312005
AT1G22640	AT3G06210	0.836628	0.00200225
AT1G22640	AT3G06350	-1.09169	5.3045e-05
AT1G22640	AT3G06550	0.617393	0.0102046
AT1G22640	AT3G06910	-0.561959	0.0499538
AT1G22640	AT3G07190	-1.03268	0.00524884
AT1G22640	AT3G07270	-0.989179	0.00852566
AT1G22640	AT3G07350	0.628131	0.0127576
AT1G22640	AT3G07390	-0.551901	0.0275752
AT1G22640	AT3G07565	0.481206	0.0296929
AT1G22640	AT3G07570	-1.10353	1.61291e-06
AT1G22640	AT3G08630	-1.65802	0.000289995
AT1G22640	AT3G08640	-0.576839	0.0197031
AT1G22640	AT3G08720	0.296434	0.00838137
AT1G22640	AT3G09000	-0.481565	0.0216842
AT1G22640	AT3G09032	-0.600374	0.00279584
AT1G22640	AT3G09070	-1.04193	0.00961091
AT1G22640	AT3G09405	0.890122	0.0113679
AT1G22640	AT3G09910	1.03776	7.40089e-05
AT1G22640	AT3G10190	1.09949	0.0371892
AT1G22640	AT3G10230	0.671423	0.0386002
AT1G22640	AT3G10340	-1.03565	0.0216636
AT1G22640	AT3G10540	0.630994	0.0065635
AT1G22640	AT3G10650	-0.401713	0.0125231
AT1G22640	AT3G10740	-0.643749	0.032567
AT1G22640	AT3G10820	0.555794	0.00203782
AT1G22640	AT3G10940	-1.24007	7.57085e-06
AT1G22640	AT3G10960	-1.26467	1.08983e-11
AT1G22640	AT3G10985	-0.557298	0.000226281
AT1G22640	AT3G11080	-0.676465	0.00145742
AT1G22640	AT3G11420	0.368596	0.0410864
AT1G22640	AT3G12320	0.574896	0.00570591
AT1G22640	AT3G12360	0.308551	0.0147644
AT1G22640	AT3G12500	-0.644976	0.00851866
AT1G22640	AT3G12600	-0.582533	0.02685
AT1G22640	AT3G12680	-0.496691	0.0425178
AT1G22640	AT3G12700	-0.604288	0.0434442
AT1G22640	AT3G12740	0.412932	0.000105099
AT1G22640	AT3G13040	0.471713	0.0022318
AT1G22640	AT3G13070	-0.694425	0.000552719
AT1G22640	AT3G13080	0.503949	0.0100696
AT1G22640	AT3G13110	-0.852981	8.49735e-07
AT1G22640	AT3G13235	0.372327	0.00896946
AT1G22640	AT3G13310	0.747748	0.00273472
AT1G22640	AT3G13610	-1.26343	7.56951e-06
AT1G22640	AT3G14050	0.585852	0.000579169
AT1G22640	AT3G14200	0.633447	0.00433274
AT1G22640	AT3G14350	0.685908	0.00829523
AT1G22640	AT3G14470	-0.65381	0.00153004
AT1G22640	AT3G14620	1.44228	0.00122829
AT1G22640	AT3G14770	0.895834	0.0102077
AT1G22640	AT3G15180	0.448822	0.000546659
AT1G22640	AT3G15350	0.764304	0.0234794
AT1G22640	AT3G15430	-0.312538	0.0316255
AT1G22640	AT3G15480	0.942439	2.83563e-05
AT1G22640	AT3G15510	1.08473	0.0316994
AT1G22640	AT3G15530	-0.734331	2.33683e-09
AT1G22640	AT3G15540	-0.79571	0.000146622
AT1G22640	AT3G15730	0.384532	0.0420384
AT1G22640	AT3G15770	0.798775	0.000521393
AT1G22640	AT3G16340	-0.723356	0.0100696
AT1G22640	AT3G16350	0.780734	0.00992344
AT1G22640	AT3G16910	-0.455361	0.000531549
AT1G22640	AT3G16940	-0.549708	6.27703e-05
AT1G22640	AT3G17020	0.515707	0.00045635
AT1G22640	AT3G17090	-0.944412	3.42648e-14
AT1G22640	AT3G17110	-0.73047	8.22136e-06
AT1G22640	AT3G17120	0.674358	6.38455e-06
AT1G22640	AT3G17330	0.550215	0.00278345
AT1G22640	AT3G17410	-0.375611	0.0222952
AT1G22640	AT3G17510	0.826133	0.000149239
AT1G22640	AT3G17860	-0.936923	2.02386e-08
AT1G22640	AT3G18160	-1.24879	0.00935076
AT1G22640	AT3G18240	-0.738014	0.0450998
AT1G22640	AT3G18250	-1.00136	0.000245081
AT1G22640	AT3G18440	-1.24165	5.43648e-13
AT1G22640	AT3G18560	-1.55797	5.65133e-16
AT1G22640	AT3G18930	-1.09368	5.74098e-14
AT1G22640	AT3G19460	-0.551428	0.0490939
AT1G22640	AT3G19970	0.389463	0.00199664
AT1G22640	AT3G20500	0.507323	0.0430962
AT1G22640	AT3G20770	0.240201	0.0338286
AT1G22640	AT3G20860	-2.32942	3.05809e-29
AT1G22640	AT3G20898	-1.96215	0.000158979
AT1G22640	AT3G21070	-0.729111	7.59943e-09
AT1G22640	AT3G21150	1.04922	0.0349388
AT1G22640	AT3G21230	-1.36165	1.54611e-14
AT1G22640	AT3G21690	-1.49747	3.06337e-12
AT1G22640	AT3G22160	-1.29503	2.3931e-23
AT1G22640	AT3G22235	-1.23047	0.00372209
AT1G22640	AT3G22240	-1.10561	2.86333e-06
AT1G22640	AT3G22600	-1.45651	1.01888e-11
AT1G22640	AT3G22800	-1.31157	0.00323792
AT1G22640	AT3G22890	-0.56967	0.0285119
AT1G22640	AT3G22930	0.893189	2.41958e-06
AT1G22640	AT3G23000	-0.789023	0.0429756
AT1G22640	AT3G23090	-1.72174	3.55288e-25
AT1G22640	AT3G23160	-1.13954	5.15153e-20
AT1G22640	AT3G23220	0.959317	1.14152e-05
AT1G22640	AT3G23280	0.320932	0.020766
AT1G22640	AT3G23580	-0.788567	0.012319
AT1G22640	AT3G23590	-0.933409	1.2279e-11
AT1G22640	AT3G23600	-0.801859	2.71976e-05
AT1G22640	AT3G24170	-0.633796	0.000142283
AT1G22640	AT3G24400	-2.0041	4.98659e-07
AT1G22640	AT3G24420	-1.3832	1.21621e-06
AT1G22640	AT3G24480	-1.17371	0.000401006
AT1G22640	AT3G25070	-0.685549	0.000265149
AT1G22640	AT3G25240	0.562467	0.0353562
AT1G22640	AT3G25600	-0.478162	0.00594953
AT1G22640	AT3G25710	0.703856	0.0311727
AT1G22640	AT3G25900	-0.403715	0.0455836
AT1G22640	AT3G26720	0.979243	0.0161231
AT1G22640	AT3G26830	-0.805065	9.26509e-05
AT1G22640	AT3G27010	-0.827468	4.91885e-08
AT1G22640	AT3G27110	0.344092	0.0430962
AT1G22640	AT3G27210	0.711236	0.01113
AT1G22640	AT3G27880	1.02059	0.000566956
AT1G22640	AT3G27890	-0.787502	0.0184632
AT1G22640	AT3G28210	0.471996	0.03458
AT1G22640	AT3G28450	-0.414153	5.6135e-06
AT1G22640	AT3G28580	1.05322	1.50575e-10
AT1G22640	AT3G29200	-0.806119	0.0216479
AT1G22640	AT3G29810	0.955464	6.60834e-05
AT1G22640	AT3G33530	-0.457565	0.02287
AT1G22640	AT3G44190	0.859542	6.36486e-06
AT1G22640	AT3G44320	0.828678	0.00285462
AT1G22640	AT3G44480	0.514615	0.00910306
AT1G22640	AT3G44720	-0.81687	2.16346e-29
AT1G22640	AT3G46280	-0.468455	0.00569672
AT1G22640	AT3G46290	-0.5813	0.0115866
AT1G22640	AT3G47080	0.530309	0.0161742
AT1G22640	AT3G47200	-1.04002	0.00233215
AT1G22640	AT3G47380	-1.33961	1.11336e-08
AT1G22640	AT3G47420	0.392115	0.0393466
AT1G22640	AT3G47950	-0.517704	0.0106577
AT1G22640	AT3G48090	0.372528	0.00562105
AT1G22640	AT3G48100	1.06536	0.000770038
AT1G22640	AT3G48450	-0.904684	4.36744e-05
AT1G22640	AT3G49390	0.477948	0.00448359
AT1G22640	AT3G49530	0.361558	0.00277315
AT1G22640	AT3G49720	0.758364	2.30271e-05
AT1G22640	AT3G49780	-0.888684	6.29294e-13
AT1G22640	AT3G49790	-0.764133	0.00293806
AT1G22640	AT3G49940	-1.25622	0.0350207
AT1G22640	AT3G50000	0.509418	0.0135062
AT1G22640	AT3G50650	-1.27781	8.97807e-07
AT1G22640	AT3G50900	-0.617463	0.00185728
AT1G22640	AT3G50910	0.350237	0.0013217
AT1G22640	AT3G50970	1.15153	9.00948e-06
AT1G22640	AT3G51330	-1.09134	0.0028078
AT1G22640	AT3G51370	-1.02398	1.20372e-11
AT1G22640	AT3G52360	-0.52051	0.02189
AT1G22640	AT3G52430	0.778235	4.88255e-05
AT1G22640	AT3G52460	-1.60564	0.0113678
AT1G22640	AT3G52470	-1.02767	1.11226e-16
AT1G22640	AT3G52480	-1.21183	1.30548e-05
AT1G22640	AT3G52710	-0.730096	4.30023e-13
AT1G22640	AT3G52870	-0.769184	0.00166353
AT1G22640	AT3G53260	-0.79624	0.0446373
AT1G22640	AT3G53270	-0.689224	0.00327411
AT1G22640	AT3G53280	-0.867486	8.11923e-06
AT1G22640	AT3G53400	0.61998	0.00955223
AT1G22640	AT3G53720	1.56767	0.00379343
AT1G22640	AT3G53780	-0.507749	5.90847e-05
AT1G22640	AT3G53830	1.03512	0.00253376
AT1G22640	AT3G53990	1.13459	1.85916e-12
AT1G22640	AT3G54110	0.427233	0.00332516
AT1G22640	AT3G54640	-1.46514	4.7095e-05
AT1G22640	AT3G54950	-0.709377	0.0122046
AT1G22640	AT3G55040	0.768493	0.000512811
AT1G22640	AT3G55090	-1.77821	2.62253e-06
AT1G22640	AT3G55270	0.28635	0.0423357
AT1G22640	AT3G55470	0.518023	0.00206328
AT1G22640	AT3G55950	-0.465744	0.000884002
AT1G22640	AT3G56000	-0.658873	0.00962393
AT1G22640	AT3G56200	0.789737	0.00685077
AT1G22640	AT3G56420	0.835239	0.0478809
AT1G22640	AT3G56800	0.607644	0.0032729
AT1G22640	AT3G57000	0.46641	0.0159221
AT1G22640	AT3G57070	0.460466	0.0255059
AT1G22640	AT3G57330	-0.285383	0.00244187
AT1G22640	AT3G57400	0.823402	0.00835626
AT1G22640	AT3G57450	-0.427196	0.00894533
AT1G22640	AT3G58610	-0.418389	0.0407797
AT1G22640	AT3G58620	0.976221	0.0255059
AT1G22640	AT3G59080	-0.577173	3.4173e-09
AT1G22640	AT3G59300	-0.680067	0.0100395
AT1G22640	AT3G59350	0.448315	0.0296173
AT1G22640	AT3G59580	1.61086	0.0240005
AT1G22640	AT3G59690	-1.01897	1.74345e-08
AT1G22640	AT3G59740	-0.92761	5.7301e-09
AT1G22640	AT3G59880	-2.07192	4.73101e-08
AT1G22640	AT3G60080	-0.665919	0.0488691
AT1G22640	AT3G60190	0.404602	0.042274
AT1G22640	AT3G60200	-0.776109	1.49804e-06
AT1G22640	AT3G60260	0.610929	5.38998e-05
AT1G22640	AT3G60470	1.67399	0.00816561
AT1G22640	AT3G60940	-0.780207	0.0394914
AT1G22640	AT3G60966	1.63867	0.000685092
AT1G22640	AT3G61260	0.534881	0.00328911
AT1G22640	AT3G61520	-0.694875	0.0290411
AT1G22640	AT3G61630	0.554467	0.000605416
AT1G22640	AT3G61830	1.16745	0.00129833
AT1G22640	AT3G61890	1.29264	8.334e-07
AT1G22640	AT3G61960	0.479848	0.0299258
AT1G22640	AT3G62090	-0.780783	0.0370655
AT1G22640	AT3G63370	-1.41187	0.0396798
AT1G22640	AT3G63380	-0.887969	6.99122e-13
AT1G22640	AT3G63390	-0.709485	0.00244752
AT1G22640	AT3G63400	-0.551145	5.34392e-05
AT1G22640	AT3G63410	-1.16	0.0116284
AT1G22640	AT4G00080	1.36054	0.0279505
AT1G22640	AT4G00150	0.84462	0.0358104
AT1G22640	AT4G00570	0.660043	7.60922e-06
AT1G22640	AT4G00760	-0.899808	0.0232547
AT1G22640	AT4G00900	-0.653708	9.69274e-05
AT1G22640	AT4G00910	-1.21068	0.0231154
AT1G22640	AT4G01700	-1.02676	1.94843e-10
AT1G22640	AT4G01870	0.608316	0.000360166
AT1G22640	AT4G02195	0.392767	0.0417454
AT1G22640	AT4G02200	1.06827	1.72607e-07
AT1G22640	AT4G02590	-0.919311	2.71976e-05
AT1G22640	AT4G02600	0.853718	3.78392e-07
AT1G22640	AT4G02860	-0.519662	0.0398833
AT1G22640	AT4G03440	-1.74462	6.68852e-05
AT1G22640	AT4G03460	-0.367356	0.00951795
AT1G22640	AT4G03480	-1.17369	1.27695e-18
AT1G22640	AT4G03510	-0.806678	0.000110853
AT1G22640	AT4G03560	-0.539043	0.00414685
AT1G22640	AT4G04220	-0.744073	0.019189
AT1G22640	AT4G05050	0.35279	0.0118923
AT1G22640	AT4G05100	0.932845	3.2054e-06
AT1G22640	AT4G05320	-0.434585	0.00426999
AT1G22640	AT4G07960	1.28432	0.0180134
AT1G22640	AT4G08770	-1.15583	0.000132803
AT1G22640	AT4G09460	-1.74123	0.000111983
AT1G22640	AT4G10080	-0.548022	0.0313167
AT1G22640	AT4G10320	-0.288596	0.0409073
AT1G22640	AT4G10500	-1.35231	0.0159842
AT1G22640	AT4G10960	0.488905	0.0391335
AT1G22640	AT4G11300	-0.652708	2.17294e-05
AT1G22640	AT4G11480	-2.02943	1.16273e-38
AT1G22640	AT4G12710	-0.501485	0.00786175
AT1G22640	AT4G12790	0.491186	5.13358e-05
AT1G22640	AT4G13430	-0.654928	2.18371e-05
AT1G22640	AT4G13510	-0.64931	2.1652e-06
AT1G22640	AT4G13930	-1.07184	0.0279862
AT1G22640	AT4G13940	-0.66496	0.0216479
AT1G22640	AT4G14746	-1.63957	4.64496e-12
AT1G22640	AT4G14770	-1.08733	5.48704e-05
AT1G22640	AT4G14990	0.570486	0.00129773
AT1G22640	AT4G15120	-1.80598	1.27519e-20
AT1G22640	AT4G15150	-0.882545	0.0285704
AT1G22640	AT4G15330	-1.12367	0.0129809
AT1G22640	AT4G15610	-0.686803	1.15812e-07
AT1G22640	AT4G16490	-0.753266	3.15689e-06
AT1G22640	AT4G16830	-1.27666	1.65786e-08
AT1G22640	AT4G16890	0.782612	0.0464095
AT1G22640	AT4G16950	1.59435	0.00220571
AT1G22640	AT4G17215	-0.843152	0.00407436
AT1G22640	AT4G17230	0.34117	0.00159566
AT1G22640	AT4G17650	-0.694236	0.00332516
AT1G22640	AT4G17730	0.479508	0.0335419
AT1G22640	AT4G17900	-0.629665	5.34735e-06
AT1G22640	AT4G17980	-1.24079	0.0220114
AT1G22640	AT4G18160	-0.338393	0.0442441
AT1G22640	AT4G18170	-0.581689	1.81137e-05
AT1G22640	AT4G18210	-0.952826	0.00479145
AT1G22640	AT4G18340	-0.937855	0.000298457
AT1G22640	AT4G18530	0.64298	0.0296173
AT1G22640	AT4G18710	-0.680651	2.95239e-09
AT1G22640	AT4G18910	-0.943301	0.00112912
AT1G22640	AT4G19200	0.603478	2.32255e-05
AT1G22640	AT4G19460	-0.79289	0.00895561
AT1G22640	AT4G19510	0.32788	0.0393375
AT1G22640	AT4G19720	-1.23393	2.65973e-08
AT1G22640	AT4G19880	0.425297	0.0282317
AT1G22640	AT4G20170	0.525507	0.0082331
AT1G22640	AT4G20260	0.767583	2.22429e-09
AT1G22640	AT4G20460	-1.30823	6.00243e-09
AT1G22640	AT4G21230	0.973603	0.0263361
AT1G22640	AT4G21390	-0.488647	0.000135485
AT1G22640	AT4G21400	-0.536442	9.25695e-05
AT1G22640	AT4G21410	-1.33277	2.54527e-14
AT1G22640	AT4G21570	0.442769	0.0366672
AT1G22640	AT4G22020	-1.72965	0.00404895
AT1G22640	AT4G22030	-0.940181	0.000142195
AT1G22640	AT4G22270	-0.645413	0.0284796
AT1G22640	AT4G22610	0.778937	0.00440332
AT1G22640	AT4G22690	0.29035	0.00949367
AT1G22640	AT4G22758	1.00731	0.000275727
AT1G22640	AT4G22970	-1.16524	3.82724e-08
AT1G22640	AT4G22980	-1.28841	1.62042e-16
AT1G22640	AT4G23160	1.282	2.02386e-08
AT1G22640	AT4G23210	0.908446	0.0120678
AT1G22640	AT4G23250	-0.457457	0.0138737
AT1G22640	AT4G23270	-0.308723	0.0425178
AT1G22640	AT4G23280	0.992286	0.000455194
AT1G22640	AT4G23410	-1.5404	0.000666791
AT1G22640	AT4G23550	-0.736971	1.80327e-08
AT1G22640	AT4G23570	0.571874	0.00127495
AT1G22640	AT4G23610	0.595083	0.00128465
AT1G22640	AT4G23630	0.470137	0.00081783
AT1G22640	AT4G23880	-1.51607	0.0103709
AT1G22640	AT4G24060	-0.535986	0.0222594
AT1G22640	AT4G24240	-1.06131	3.22331e-14
AT1G22640	AT4G24690	-0.615628	7.42923e-08
AT1G22640	AT4G25030	-1.30702	5.8633e-33
AT1G22640	AT4G25170	0.396124	0.00212428
AT1G22640	AT4G25380	0.554462	0.0111982
AT1G22640	AT4G25390	0.408323	0.0011683
AT1G22640	AT4G25500	-0.820925	1.21773e-06
AT1G22640	AT4G25620	0.604305	0.0235246
AT1G22640	AT4G25880	-0.360217	0.014118
AT1G22640	AT4G26080	-0.743306	0.000545361
AT1G22640	AT4G26400	0.709913	0.026332
AT1G22640	AT4G26470	0.952454	3.69213e-09
AT1G22640	AT4G26540	-0.883613	0.0123352
AT1G22640	AT4G26970	0.490127	0.0139479
AT1G22640	AT4G27410	0.800194	0.00895561
AT1G22640	AT4G27780	-0.712558	0.0127194
AT1G22640	AT4G28085	-0.809879	0.000493004
AT1G22640	AT4G28110	-1.80209	3.51193e-06
AT1G22640	AT4G28150	-1.03573	0.0423357
AT1G22640	AT4G28350	-0.377753	0.0213508
AT1G22640	AT4G28400	0.527401	1.61832e-06
AT1G22640	AT4G28706	0.783247	0.00174866
AT1G22640	AT4G28840	1.2738	8.80258e-07
AT1G22640	AT4G29160	0.324337	0.0112955
AT1G22640	AT4G29440	0.430752	0.0118996
AT1G22640	AT4G29690	-2.01322	1.16822e-05
AT1G22640	AT4G29720	-1.66671	0.0499538
AT1G22640	AT4G29840	0.699241	0.0136595
AT1G22640	AT4G30190	-0.744868	0.00043936
AT1G22640	AT4G30210	-0.989693	1.54611e-14
AT1G22640	AT4G30350	-0.638029	1.86243e-05
AT1G22640	AT4G30490	0.431281	0.0165708
AT1G22640	AT4G30530	-1.09018	8.50746e-13
AT1G22640	AT4G30840	-1.02108	0.0202577
AT1G22640	AT4G30910	0.928561	1.17344e-10
AT1G22640	AT4G30920	0.886374	2.29131e-05
AT1G22640	AT4G31500	-1.30489	1.02018e-27
AT1G22640	AT4G31510	-0.426968	0.0158674
AT1G22640	AT4G31550	-1.30054	1.77644e-23
AT1G22640	AT4G32070	-0.451683	0.0102223
AT1G22640	AT4G32300	-2.02569	6.94875e-44
AT1G22640	AT4G32320	-1.73747	6.05042e-17
AT1G22640	AT4G32400	-1.29294	1.24913e-05
AT1G22640	AT4G32790	0.783778	0.0221227
AT1G22640	AT4G32810	0.893638	0.0249317
AT1G22640	AT4G33070	0.515622	0.030125
AT1G22640	AT4G33160	-1.03133	0.0111614
AT1G22640	AT4G33300	0.618306	4.13844e-06
AT1G22640	AT4G33440	-0.88083	1.4644e-11
AT1G22640	AT4G33565	-1.47626	5.3238e-18
AT1G22640	AT4G33740	-0.629429	0.000801937
AT1G22640	AT4G33905	0.953845	0.00927519
AT1G22640	AT4G33940	0.415421	0.0346028
AT1G22640	AT4G34120	-0.676139	0.00876107
AT1G22640	AT4G34230	-0.971203	1.94843e-10
AT1G22640	AT4G34260	0.698636	0.0138373
AT1G22640	AT4G34320	1.20398	0.000465968
AT1G22640	AT4G34480	0.9728	3.80873e-07
AT1G22640	AT4G34950	1.13386	0.000895108
AT1G22640	AT4G35080	-0.899955	0.00512839
AT1G22640	AT4G35110	-0.612339	4.472e-05
AT1G22640	AT4G35480	-1.17299	1.80499e-08
AT1G22640	AT4G35550	-0.749974	0.0429154
AT1G22640	AT4G35985	0.482947	0.0138136
AT1G22640	AT4G36040	0.768026	0.0037001
AT1G22640	AT4G36360	-0.603652	0.0473862
AT1G22640	AT4G36430	-0.823406	0.000384578
AT1G22640	AT4G36520	0.429105	0.0221227
AT1G22640	AT4G36730	0.48075	0.0164282
AT1G22640	AT4G36860	-0.522749	0.00910306
AT1G22640	AT4G36945	-0.844437	2.20908e-05
AT1G22640	AT4G37180	0.410351	0.0119026
AT1G22640	AT4G37510	0.562864	0.0339712
AT1G22640	AT4G37530	0.643872	0.0134586
AT1G22640	AT4G37640	-0.394617	0.0338526
AT1G22640	AT4G37790	-0.611938	0.0005985
AT1G22640	AT4G38250	-0.559924	0.00925474
AT1G22640	AT4G38350	-0.33346	0.035918
AT1G22640	AT4G38540	-0.559154	0.00522483
AT1G22640	AT4G38800	-0.55936	0.0180427
AT1G22640	AT4G39120	-1.43767	0.0351301
AT1G22640	AT4G39350	-0.660909	0.0458162
AT1G22640	AT4G39700	-2.71886	0.000450491
AT1G22640	AT4G39940	-0.92386	1.31807e-05
AT1G22640	AT4G39980	-1.11608	0.000360166
AT1G22640	AT4G40030	-0.763838	1.44576e-07
AT1G22640	AT5G01100	-0.546335	3.21426e-05
AT1G22640	AT5G01220	0.617887	0.00964152
AT1G22640	AT5G01380	0.591331	0.000707381
AT1G22640	AT5G01720	-0.512286	0.00981103
AT1G22640	AT5G01750	0.398479	0.00749935
AT1G22640	AT5G01810	-0.977207	1.89413e-05
AT1G22640	AT5G01820	0.949437	7.40089e-05
AT1G22640	AT5G01830	-0.924694	3.08759e-11
AT1G22640	AT5G01950	-0.440027	0.00600215
AT1G22640	AT5G03110	-0.877228	2.75696e-05
AT1G22640	AT5G03320	-0.51389	0.000455194
AT1G22640	AT5G03380	-0.342206	0.00297235
AT1G22640	AT5G03390	-0.334805	0.0424584
AT1G22640	AT5G03700	-1.50514	2.16367e-13
AT1G22640	AT5G03720	0.956013	0.00703033
AT1G22640	AT5G03740	0.546923	0.00837043
AT1G22640	AT5G04170	0.337139	0.00538336
AT1G22640	AT5G04720	-0.687093	1.31628e-11
AT1G22640	AT5G04760	-0.622322	2.69825e-11
AT1G22640	AT5G04770	-1.12999	4.67173e-09
AT1G22640	AT5G04860	-0.494468	0.0211468
AT1G22640	AT5G05140	-0.854702	5.47828e-33
AT1G22640	AT5G05170	-0.954624	0.000752715
AT1G22640	AT5G05190	-0.491814	9.40993e-05
AT1G22640	AT5G05340	-1.82244	8.63526e-19
AT1G22640	AT5G05440	-0.725244	0.0437624
AT1G22640	AT5G05600	0.771881	1.08258e-05
AT1G22640	AT5G05730	-0.866167	0.00100129
AT1G22640	AT5G05850	-0.565921	0.00804575
AT1G22640	AT5G05860	-1.11092	0.00126687
AT1G22640	AT5G06230	0.946182	8.36342e-05
AT1G22640	AT5G06300	0.444486	0.014118
AT1G22640	AT5G06370	0.355867	0.0156862
AT1G22640	AT5G06560	-0.627989	0.000166871
AT1G22640	AT5G06700	-0.679275	0.000431768
AT1G22640	AT5G06720	-0.943238	0.00172626
AT1G22640	AT5G06730	-0.459944	0.0138136
AT1G22640	AT5G06740	-0.578841	5.13897e-06
AT1G22640	AT5G06750	-0.375152	0.0218342
AT1G22640	AT5G06960	0.681749	0.011474
AT1G22640	AT5G07080	-0.865968	0.00775387
AT1G22640	AT5G07300	-0.972758	1.31084e-11
AT1G22640	AT5G07310	-1.5779	1.72158e-24
AT1G22640	AT5G07320	-1.32236	0.00665096
AT1G22640	AT5G07390	-1.40518	1.1147e-05
AT1G22640	AT5G07400	-1.54817	0.00153222
AT1G22640	AT5G07440	0.554224	0.00227356
AT1G22640	AT5G07870	1.22097	0.00211884
AT1G22640	AT5G08500	0.417289	0.0237262
AT1G22640	AT5G08570	-0.809907	0.000625579
AT1G22640	AT5G09290	1.12862	9.58096e-06
AT1G22640	AT5G09690	0.830941	0.0450891
AT1G22640	AT5G10300	0.893723	5.97091e-05
AT1G22640	AT5G10695	0.433598	0.0175824
AT1G22640	AT5G10750	-0.547205	0.00751039
AT1G22640	AT5G10820	-0.632062	0.000116729
AT1G22640	AT5G10860	0.360744	0.0203967
AT1G22640	AT5G10930	-1.29946	0.0255605
AT1G22640	AT5G11000	-0.676358	0.00196123
AT1G22640	AT5G11560	-0.387477	0.0370565
AT1G22640	AT5G11670	-0.928376	4.72822e-10
AT1G22640	AT5G11710	-0.439355	0.0222594
AT1G22640	AT5G11740	-0.48482	0.0385232
AT1G22640	AT5G12010	-0.601554	0.0159577
AT1G22640	AT5G12300	-1.37001	0.00549199
AT1G22640	AT5G12330	-1.68049	0.00496754
AT1G22640	AT5G12870	-1.11756	0.00425256
AT1G22640	AT5G12900	-0.797199	0.00192044
AT1G22640	AT5G13080	0.352385	0.0472913
AT1G22640	AT5G13200	0.765329	4.67173e-09
AT1G22640	AT5G13330	-0.712095	0.000116686
AT1G22640	AT5G13420	-0.934374	2.92936e-05
AT1G22640	AT5G13520	-1.09583	0.00324866
AT1G22640	AT5G13740	-1.02576	2.27362e-05
AT1G22640	AT5G14220	-0.564674	0.00215527
AT1G22640	AT5G14230	-0.551288	0.0173393
AT1G22640	AT5G14430	0.507093	0.0482459
AT1G22640	AT5G14930	0.567317	5.15509e-08
AT1G22640	AT5G15260	0.826326	0.0015992
AT1G22640	AT5G15730	-0.297698	0.0482182
AT1G22640	AT5G15960	1.1954	0.0291944
AT1G22640	AT5G15970	1.48893	1.79116e-05
AT1G22640	AT5G16010	0.493552	0.048784
AT1G22640	AT5G16360	0.455674	0.0404149
AT1G22640	AT5G17010	-0.839858	0.0342374
AT1G22640	AT5G17210	-0.748284	0.00273232
AT1G22640	AT5G17330	0.428651	0.000547165
AT1G22640	AT5G17650	0.481125	0.016757
AT1G22640	AT5G17760	0.59917	0.00255031
AT1G22640	AT5G17770	-1.02261	0.000787562
AT1G22640	AT5G17890	-0.602687	0.00578537
AT1G22640	AT5G17990	-1.42401	1.11784e-14
AT1G22640	AT5G18130	0.734973	0.0488691
AT1G22640	AT5G18400	0.409121	0.00378154
AT1G22640	AT5G18470	0.865147	7.91884e-12
AT1G22640	AT5G18640	0.521446	0.0272408
AT1G22640	AT5G18830	-0.736896	2.12796e-07
AT1G22640	AT5G19010	0.956912	0.00608964
AT1G22640	AT5G19070	0.488672	0.00196887
AT1G22640	AT5G19220	-1.40943	8.97445e-05
AT1G22640	AT5G19330	-0.595411	0.0105125
AT1G22640	AT5G19390	-0.716601	0.00255232
AT1G22640	AT5G19440	-0.768686	0.000598026
AT1G22640	AT5G19450	0.34164	0.0172424
AT1G22640	AT5G19880	-0.839125	0.00605851
AT1G22640	AT5G20050	-1.59136	4.46901e-13
AT1G22640	AT5G20190	-0.990031	0.000912325
AT1G22640	AT5G20490	-0.908369	1.40083e-08
AT1G22640	AT5G22140	1.32278	0.00131571
AT1G22640	AT5G22270	-1.58771	7.16885e-06
AT1G22640	AT5G22850	-0.435666	0.0150534
AT1G22640	AT5G22910	-3.43623	6.16663e-05
AT1G22640	AT5G23000	-1.50448	1.62974e-08
AT1G22640	AT5G23850	-0.747132	0.00469762
AT1G22640	AT5G23910	0.546032	0.016671
AT1G22640	AT5G24090	-0.707253	0.00110392
AT1G22640	AT5G24280	0.916582	2.27488e-05
AT1G22640	AT5G24310	-1.02559	0.0190797
AT1G22640	AT5G24380	-1.3004	9.5927e-06
AT1G22640	AT5G24400	-1.08776	0.00185728
AT1G22640	AT5G24430	-0.388937	0.000563663
AT1G22640	AT5G24600	-1.01926	0.00387776
AT1G22640	AT5G24690	-0.523487	0.000761615
AT1G22640	AT5G24760	-1.10961	0.00473228
AT1G22640	AT5G25170	0.744671	0.00975193
AT1G22640	AT5G25350	-0.489335	0.0210662
AT1G22640	AT5G25890	-1.42768	3.65665e-08
AT1G22640	AT5G25900	-0.998433	0.00297718
AT1G22640	AT5G26030	-0.46676	3.608e-06
AT1G22640	AT5G26170	0.755385	0.00174121
AT1G22640	AT5G26210	0.530496	0.00358668
AT1G22640	AT5G26340	-0.750538	1.72799e-06
AT1G22640	AT5G26360	-0.605445	0.000974534
AT1G22640	AT5G26770	1.00667	5.60958e-06
AT1G22640	AT5G27030	1.04442	1.34164e-15
AT1G22640	AT5G27350	1.06434	3.37753e-06
AT1G22640	AT5G27520	0.384852	0.0419606
AT1G22640	AT5G27920	-1.03409	0.000216814
AT1G22640	AT5G28646	-1.68571	1.23329e-23
AT1G22640	AT5G35200	-0.348155	0.0237262
AT1G22640	AT5G35370	-0.3761	0.00153004
AT1G22640	AT5G35580	-2.05121	5.25643e-101
AT1G22640	AT5G35735	-0.329274	0.000325883
AT1G22640	AT5G36290	0.521418	0.017661
AT1G22640	AT5G36880	-0.379382	0.00942927
AT1G22640	AT5G36890	-0.960954	0.000161258
AT1G22640	AT5G36907	-3.1322	2.27629e-31
AT1G22640	AT5G36925	-0.957053	1.6705e-07
AT1G22640	AT5G37070	0.46394	0.0107769
AT1G22640	AT5G37480	-0.940475	9.08538e-05
AT1G22640	AT5G37540	-1.24755	4.6764e-08
AT1G22640	AT5G37740	-1.40803	1.09872e-10
AT1G22640	AT5G37770	0.565937	0.000776056
AT1G22640	AT5G38210	-0.381205	0.00141188
AT1G22640	AT5G38280	0.647733	0.000481659
AT1G22640	AT5G39040	-0.440207	0.0301727
AT1G22640	AT5G39610	-1.04625	0.00285635
AT1G22640	AT5G39720	1.01088	0.0263361
AT1G22640	AT5G39990	-0.688396	0.00472545
AT1G22640	AT5G40200	-0.351748	0.0419499
AT1G22640	AT5G40340	0.393831	0.00729205
AT1G22640	AT5G40540	0.550728	0.000200816
AT1G22640	AT5G40590	-0.617252	0.0436942
AT1G22640	AT5G40770	-0.907434	1.66018e-09
AT1G22640	AT5G40780	-0.308726	0.0401276
AT1G22640	AT5G40910	0.903631	1.14152e-05
AT1G22640	AT5G40920	1.19475	2.91786e-06
AT1G22640	AT5G41990	-0.669917	2.07465e-10
AT1G22640	AT5G42000	-0.846326	0.00428153
AT1G22640	AT5G42100	-1.18146	0.0162074
AT1G22640	AT5G42390	0.348469	0.0317731
AT1G22640	AT5G42570	0.564603	0.00107284
AT1G22640	AT5G42620	-1.09173	6.27051e-06
AT1G22640	AT5G42830	-1.24728	0.000132271
AT1G22640	AT5G43060	-0.736899	0.0192609
AT1G22640	AT5G43064	-1.19068	3.51096e-05
AT1G22640	AT5G43190	-0.981631	1.89372e-09
AT1G22640	AT5G43310	0.633706	0.0221227
AT1G22640	AT5G43380	-1.02063	1.04381e-05
AT1G22640	AT5G43420	-0.607159	2.16305e-06
AT1G22640	AT5G43440	1.08482	0.000813026
AT1G22640	AT5G43760	-1.10272	0.00244266
AT1G22640	AT5G44400	-1.85012	0.00581808
AT1G22640	AT5G44480	-0.629288	0.0480185
AT1G22640	AT5G44580	1.04412	0.000116729
AT1G22640	AT5G44720	-2.16475	0.00354241
AT1G22640	AT5G44790	-0.747694	1.51921e-08
AT1G22640	AT5G44800	-0.520965	0.00768957
AT1G22640	AT5G45060	-0.616437	0.00517633
AT1G22640	AT5G45110	0.430486	6.75569e-05
AT1G22640	AT5G45280	0.730904	2.08482e-06
AT1G22640	AT5G45350	0.590618	0.0106577
AT1G22640	AT5G45410	-0.404893	0.00494521
AT1G22640	AT5G45550	0.54382	0.0369358
AT1G22640	AT5G45750	0.4914	0.0393466
AT1G22640	AT5G46350	-0.627363	0.000443177
AT1G22640	AT5G46590	-1.98186	2.02882e-08
AT1G22640	AT5G46730	-2.82856	3.95725e-07
AT1G22640	AT5G46910	-0.667614	1.59799e-09
AT1G22640	AT5G47030	-0.420394	0.046321
AT1G22640	AT5G47120	0.38886	0.00936369
AT1G22640	AT5G47390	0.541116	0.0013481
AT1G22640	AT5G47720	-0.652767	0.00165452
AT1G22640	AT5G47730	-0.808535	2.21755e-09
AT1G22640	AT5G47780	0.588089	0.0393466
AT1G22640	AT5G48430	-0.760675	0.000228511
AT1G22640	AT5G48450	0.412155	0.00255232
AT1G22640	AT5G48720	0.541516	0.000156095
AT1G22640	AT5G48930	-0.906062	0.0366672
AT1G22640	AT5G49300	0.727759	0.00993127
AT1G22640	AT5G49440	0.488839	0.0442158
AT1G22640	AT5G49450	-0.797956	5.2714e-05
AT1G22640	AT5G49555	0.853187	0.0457525
AT1G22640	AT5G49620	0.840386	1.44579e-07
AT1G22640	AT5G49665	-1.35341	4.78107e-17
AT1G22640	AT5G49760	-0.766206	7.82758e-05
AT1G22640	AT5G49830	-0.503073	0.0195877
AT1G22640	AT5G49900	-0.541809	0.00301167
AT1G22640	AT5G50200	-0.969046	2.10204e-06
AT1G22640	AT5G50210	-0.975142	0.00067002
AT1G22640	AT5G50380	-0.316502	0.0358104
AT1G22640	AT5G50640	0.511027	0.032567
AT1G22640	AT5G50665	-0.600118	0.0349088
AT1G22640	AT5G50850	-0.84222	2.1721e-09
AT1G22640	AT5G50860	-0.457071	0.0490806
AT1G22640	AT5G50890	0.919506	0.00813216
AT1G22640	AT5G51260	0.480994	0.0429756
AT1G22640	AT5G51920	-0.891936	0.00766262
AT1G22640	AT5G52240	-1.2768	3.00413e-05
AT1G22640	AT5G52390	-1.01438	0.0138641
AT1G22640	AT5G52430	0.994943	0.00105743
AT1G22640	AT5G52870	-1.29101	6.56968e-10
AT1G22640	AT5G52882	-1.07131	0.0341606
AT1G22640	AT5G53320	-1.02672	0.0364574
AT1G22640	AT5G53550	-0.495242	0.0225586
AT1G22640	AT5G54110	-0.704897	2.50314e-05
AT1G22640	AT5G54230	-1.32764	9.09883e-09
AT1G22640	AT5G54280	-0.649052	0.0437457
AT1G22640	AT5G54400	-1.32948	0.000659229
AT1G22640	AT5G54470	0.598656	0.00377664
AT1G22640	AT5G54650	-0.712896	1.78304e-07
AT1G22640	AT5G54940	0.796536	1.35363e-08
AT1G22640	AT5G55050	1.77957	1.04635e-15
AT1G22640	AT5G55090	-2.18668	9.08376e-28
AT1G22640	AT5G55120	-0.550503	0.000265149
AT1G22640	AT5G56220	-1.77009	5.15509e-08
AT1G22640	AT5G56230	-1.6723	8.94087e-15
AT1G22640	AT5G57150	1.37896	9.00664e-14
AT1G22640	AT5G57340	0.642661	0.0485346
AT1G22640	AT5G57480	-1.2034	0.000731367
AT1G22640	AT5G57630	-1.07854	7.78276e-12
AT1G22640	AT5G57710	-1.0056	1.91404e-10
AT1G22640	AT5G57940	-1.05463	1.647e-05
AT1G22640	AT5G58070	0.77714	0.00016873
AT1G22640	AT5G58110	0.363194	0.0356246
AT1G22640	AT5G58160	-0.506875	0.00365587
AT1G22640	AT5G58320	-0.723197	0.00024902
AT1G22640	AT5G58330	-0.71845	0.0168114
AT1G22640	AT5G58340	-0.82136	0.000584787
AT1G22640	AT5G58350	-0.750393	0.000575152
AT1G22640	AT5G58370	-1.0552	0.0442158
AT1G22640	AT5G58375	-1.76602	3.91921e-14
AT1G22640	AT5G58430	0.277873	0.0218997
AT1G22640	AT5G58560	-1.01506	0.00763387
AT1G22640	AT5G58620	-0.577188	0.0107133
AT1G22640	AT5G58650	-1.8332	1.27766e-06
AT1G22640	AT5G58990	0.947971	0.0173259
AT1G22640	AT5G59420	0.254639	0.0241936
AT1G22640	AT5G59450	0.329486	0.00978186
AT1G22640	AT5G59790	-1.5511	1.03051e-13
AT1G22640	AT5G59880	0.656245	0.0135283
AT1G22640	AT5G60250	0.631119	4.51861e-05
AT1G22640	AT5G60300	-0.554543	0.0393466
AT1G22640	AT5G60310	-1.31251	5.78634e-06
AT1G22640	AT5G60640	-0.6998	0.0339228
AT1G22640	AT5G60850	0.881054	0.00434265
AT1G22640	AT5G60980	-0.493967	0.00525715
AT1G22640	AT5G61010	0.63829	0.00479318
AT1G22640	AT5G61340	-1.32324	0.0130758
AT1G22640	AT5G61560	-0.877902	2.25361e-11
AT1G22640	AT5G61740	1.09154	0.0238496
AT1G22640	AT5G61880	-1.03851	4.22931e-05
AT1G22640	AT5G61890	-0.565396	0.000476172
AT1G22640	AT5G62020	0.684009	0.0176386
AT1G22640	AT5G62070	-1.0048	7.82679e-10
AT1G22640	AT5G62220	-0.606208	0.0182517
AT1G22640	AT5G62350	-0.529203	0.000589273
AT1G22640	AT5G62430	-1.31898	3.31339e-05
AT1G22640	AT5G62630	-2.34838	1.32248e-39
AT1G22640	AT5G62640	-0.572735	0.000521393
AT1G22640	AT5G63290	0.952527	0.0424584
AT1G22640	AT5G63490	0.351006	0.0496534
AT1G22640	AT5G63570	-1.06878	1.20947e-08
AT1G22640	AT5G63800	1.21861	0.0413528
AT1G22640	AT5G63850	-1.4103	7.96374e-05
AT1G22640	AT5G64060	0.720242	0.0047381
AT1G22640	AT5G64180	0.912646	0.0424293
AT1G22640	AT5G64410	0.572252	7.10724e-06
AT1G22640	AT5G64430	0.613524	0.0255284
AT1G22640	AT5G64550	1.11005	2.96149e-06
AT1G22640	AT5G64667	-1.55689	1.96624e-05
AT1G22640	AT5G64890	-0.823211	0.00255232
AT1G22640	AT5G64910	-0.836547	0.0358244
AT1G22640	AT5G65160	-1.17868	0.0021194
AT1G22640	AT5G65280	0.463886	0.00516465
AT1G22640	AT5G65360	0.983247	0.00343043
AT1G22640	AT5G65470	0.807978	0.00662271
AT1G22640	AT5G65810	-1.00367	0.0365082
AT1G22640	AT5G65920	0.504734	0.01813
AT1G22640	AT5G66050	0.510057	0.0430962
AT1G22640	AT5G66070	0.307451	0.046321
AT1G22640	AT5G66080	0.728534	0.00143893
AT1G22640	AT5G66120	-0.73599	9.78562e-06
AT1G22640	AT5G66320	-0.484161	0.00332761
AT1G22640	AT5G66490	-0.958172	0.0120274
AT1G22640	AT5G66600	-0.452576	0.00692032
AT1G22640	AT5G66730	-0.345635	0.00168174
AT1G22640	AT5G66880	0.954758	2.68716e-07
AT1G22640	AT5G66920	-1.29533	1.0396e-15
AT1G22640	AT5G67180	0.987571	0.0422974
AT1G22640	AT5G67340	-1.31266	2.42669e-24
AT1G22640	AT5G67350	0.960631	0.00011528
AT1G22640	AT5G67360	0.533823	0.00490425
AT1G22640	AT5G67430	-1.22758	5.28207e-09
AT1G49720	AT1G03905	1.09396	2.11412e-08
AT1G49720	AT1G05100	2.01028	6.81956e-15
AT1G49720	AT1G05340	0.494394	0.00353966
AT1G49720	AT1G05805	1.18061	0.0143405
AT1G49720	AT1G06090	1.08217	0.000266923
AT1G49720	AT1G07430	2.04093	8.97209e-12
AT1G49720	AT1G08050	-0.612954	0.0010273
AT1G49720	AT1G09210	1.58544	0.00544188
AT1G49720	AT1G09610	2.20185	0.000145627
AT1G49720	AT1G09690	-0.687215	0.0148363
AT1G49720	AT1G10040	0.51587	0.0116148
AT1G49720	AT1G10070	1.4644	0.00943112
AT1G49720	AT1G10280	1.65717	0.00046674
AT1G49720	AT1G11190	1.11834	0.0150893
AT1G49720	AT1G11330	0.983444	0.000581804
AT1G49720	AT1G12420	1.46138	0.0119042
AT1G49720	AT1G12580	0.44821	0.00021046
AT1G49720	AT1G12750	0.704658	0.0462113
AT1G49720	AT1G13740	1.09109	0.0277895
AT1G49720	AT1G16120	0.58155	0.0101475
AT1G49720	AT1G17550	0.561611	0.00385149
AT1G49720	AT1G18070	0.235031	0.0282583
AT1G49720	AT1G19490	1.85086	0.00898889
AT1G49720	AT1G19650	1.16352	2.95522e-07
AT1G49720	AT1G19660	0.77374	0.000145627
AT1G49720	AT1G20440	0.515028	0.0225864
AT1G49720	AT1G20450	0.780322	5.74309e-05
AT1G49720	AT1G20630	0.610333	0.000581804
AT1G49720	AT1G21000	0.716864	1.80477e-05
AT1G49720	AT1G22530	0.731155	0.0110228
AT1G49720	AT1G23020	0.825344	0.00843831
AT1G49720	AT1G23080	-1.0886	0.00577171
AT1G49720	AT1G23310	0.606627	0.00328915
AT1G49720	AT1G23490	0.358958	0.0218982
AT1G49720	AT1G23560	-0.65536	0.0274618
AT1G49720	AT1G24600	1.40091	0.00172429
AT1G49720	AT1G25155	0.644612	0.0462113
AT1G49720	AT1G25422	1.30651	2.686e-07
AT1G49720	AT1G30040	-0.529547	0.011486
AT1G49720	AT1G30620	0.57778	4.58132e-07
AT1G49720	AT1G30640	0.540677	0.0112038
AT1G49720	AT1G31480	0.619691	0.0190281
AT1G49720	AT1G47600	1.25465	0.00402698
AT1G49720	AT1G47710	0.985247	1.18667e-09
AT1G49720	AT1G47890	-1.12995	0.0148363
AT1G49720	AT1G49450	1.62073	2.50763e-06
AT1G49720	AT1G51140	1.22299	0.0100694
AT1G49720	AT1G51470	1.35735	0.0238548
AT1G49720	AT1G52890	0.537297	0.000764684
AT1G49720	AT1G53820	1.47646	0.0162218
AT1G49720	AT1G54130	0.990259	0.00552577
AT1G49720	AT1G54890	-1.33435	0.000901517
AT1G49720	AT1G56340	1.5599	1.42693e-07
AT1G49720	AT1G58684	-0.447393	0.0443803
AT1G49720	AT1G58983	-0.448513	0.0434549
AT1G49720	AT1G59359	-0.4459	0.0461518
AT1G49720	AT1G59660	-0.647975	0.0109649
AT1G49720	AT1G62570	0.770107	1.1331e-05
AT1G49720	AT1G63530	-0.772611	0.00742658
AT1G49720	AT1G63710	6.27259	0.0085666
AT1G49720	AT1G67920	0.882112	0.000175412
AT1G49720	AT1G68440	0.698398	0.000521466
AT1G49720	AT1G68620	0.599107	0.0190374
AT1G49720	AT1G69260	1.50299	0.000145627
AT1G49720	AT1G69270	0.468312	0.0134556
AT1G49720	AT1G69480	1.09142	1.3417e-05
AT1G49720	AT1G69570	1.57156	4.3675e-06
AT1G49720	AT1G69800	0.986997	4.03872e-06
AT1G49720	AT1G69850	-0.558246	9.46696e-05
AT1G49720	AT1G71050	3.59636	0.00235934
AT1G49720	AT1G71960	3.79551	1.48765e-08
AT1G49720	AT1G72280	0.464699	0.0434549
AT1G49720	AT1G72510	0.703954	0.0236583
AT1G49720	AT1G72770	0.773342	0.00228001
AT1G49720	AT1G73760	-1.06386	0.00505141
AT1G49720	AT1G75710	0.769952	0.0170877
AT1G49720	AT1G75800	1.27801	0.0269956
AT1G49720	AT1G76590	0.81583	0.0399682
AT1G49720	AT1G77450	1.64175	1.14476e-09
AT1G49720	AT1G78240	-0.468397	0.0265809
AT1G49720	AT1G79440	0.827472	2.62845e-10
AT1G49720	AT1G80370	1.9099	0.0112038
AT1G49720	AT1G80380	1.01499	6.35232e-18
AT1G49720	AT1G80610	0.446291	0.00616779
AT1G49720	AT2G01340	0.587706	0.00644495
AT1G49720	AT2G01430	0.622019	0.000737941
AT1G49720	AT2G04040	0.907118	0.000150009
AT1G49720	AT2G04350	0.585993	0.00745913
AT1G49720	AT2G07680	1.89813	0.00279392
AT1G49720	AT2G15480	1.57251	6.42321e-30
AT1G49720	AT2G15490	1.14285	4.66287e-09
AT1G49720	AT2G15780	-1.14778	0.0161284
AT1G49720	AT2G17560	1.10265	0.0041741
AT1G49720	AT2G17740	-1.41422	0.015202
AT1G49720	AT2G18090	0.330302	0.0274618
AT1G49720	AT2G18280	0.843146	0.0218982
AT1G49720	AT2G19900	1.13609	0.0487243
AT1G49720	AT2G20670	1.28556	0.000164737
AT1G49720	AT2G22010	0.598899	7.93897e-06
AT1G49720	AT2G27040	0.70832	0.00336194
AT1G49720	AT2G29380	1.96661	7.39025e-05
AT1G49720	AT2G29550	1.55601	0.00314878
AT1G49720	AT2G30550	0.846815	7.86383e-07
AT1G49720	AT2G30620	-0.608451	0.00682757
AT1G49720	AT2G32240	-0.546948	0.0174724
AT1G49720	AT2G32510	2.29349	2.33697e-05
AT1G49720	AT2G33700	0.411486	0.00784352
AT1G49720	AT2G34650	-0.501145	0.0157614
AT1G49720	AT2G36770	1.14472	1.4572e-05
AT1G49720	AT2G37260	1.57124	0.00120103
AT1G49720	AT2G37280	-0.573748	0.0449515
AT1G49720	AT2G38820	1.50477	0.000764684
AT1G49720	AT2G39050	0.458396	0.0168437
AT1G49720	AT2G40170	2.95027	6.18496e-09
AT1G49720	AT2G41120	-1.48301	0.0487243
AT1G49720	AT2G41130	-0.495364	0.0166299
AT1G49720	AT2G41700	1.36009	3.1822e-15
AT1G49720	AT2G41870	1.79266	0.000207595
AT1G49720	AT2G43000	-0.62832	0.0192823
AT1G49720	AT2G43240	1.29031	0.000353383
AT1G49720	AT2G44970	0.493559	0.000845988
AT1G49720	AT2G45680	0.900323	0.0158334
AT1G49720	AT2G46270	1.45428	2.02211e-27
AT1G49720	AT2G46790	0.518136	0.0481712
AT1G49720	AT2G47060	0.281618	0.0495739
AT1G49720	AT2G47260	0.331245	0.0226969
AT1G49720	AT2G47770	2.53361	0.000464573
AT1G49720	AT3G01120	-0.842539	0.0290841
AT1G49720	AT3G02140	1.4066	1.30154e-06
AT1G49720	AT3G02480	2.93662	3.04479e-13
AT1G49720	AT3G02990	0.803311	0.00401277
AT1G49720	AT3G03790	1.61806	1.08811e-14
AT1G49720	AT3G04240	0.339662	0.0263321
AT1G49720	AT3G05630	1.13807	0.000185475
AT1G49720	AT3G05900	0.721979	0.00299426
AT1G49720	AT3G06210	0.792847	0.0151238
AT1G49720	AT3G07360	0.640343	0.00426732
AT1G49720	AT3G09630	-0.520555	0.00552245
AT1G49720	AT3G09910	0.86909	0.00592159
AT1G49720	AT3G10820	0.615908	0.00175835
AT1G49720	AT3G11410	1.77783	5.50793e-15
AT1G49720	AT3G11420	0.558549	0.00139416
AT1G49720	AT3G11810	0.386954	0.0163693
AT1G49720	AT3G12320	0.798597	0.000134005
AT1G49720	AT3G12920	1.02916	0.0134556
AT1G49720	AT3G14990	0.888583	5.59178e-07
AT1G49720	AT3G15670	2.35573	4.03491e-06
AT1G49720	AT3G16170	1.03875	0.00482318
AT1G49720	AT3G16800	1.1257	5.38507e-05
AT1G49720	AT3G17110	0.728239	2.33697e-05
AT1G49720	AT3G19240	-0.422998	0.0467761
AT1G49720	AT3G21150	1.27752	0.0193744
AT1G49720	AT3G23920	0.610301	0.00380282
AT1G49720	AT3G25500	0.896196	0.00952696
AT1G49720	AT3G29575	1.45191	2.83779e-05
AT1G49720	AT3G47640	0.881281	0.0263877
AT1G49720	AT3G51895	1.9104	0.0235775
AT1G49720	AT3G53000	0.923339	0.00944612
AT1G49720	AT3G53180	0.706497	3.4138e-06
AT1G49720	AT3G54320	1.97399	9.70809e-05
AT1G49720	AT3G54960	0.699818	0.0467761
AT1G49720	AT3G55640	0.946918	1.65915e-05
AT1G49720	AT3G55840	0.928934	4.03491e-06
AT1G49720	AT3G55880	0.576994	0.00125604
AT1G49720	AT3G56800	0.594498	0.0157614
AT1G49720	AT3G57010	1.54652	0.039924
AT1G49720	AT3G57020	1.50198	3.19474e-09
AT1G49720	AT3G57520	2.37218	4.26281e-32
AT1G49720	AT3G57540	1.95883	1.29259e-08
AT1G49720	AT3G61060	0.735333	0.0143405
AT1G49720	AT3G61440	1.0897	0.000220356
AT1G49720	AT3G62150	0.885182	1.29707e-05
AT1G49720	AT3G62250	-0.845807	0.0047639
AT1G49720	AT3G63060	1.0501	0.00954768
AT1G49720	AT4G01120	2.69866	1.53029e-18
AT1G49720	AT4G01870	0.540896	0.00869236
AT1G49720	AT4G02280	1.1141	4.49683e-08
AT1G49720	AT4G02590	-0.777754	0.00212097
AT1G49720	AT4G03140	2.57513	0.00829358
AT1G49720	AT4G05100	0.631362	0.0163693
AT1G49720	AT4G06746	0.937909	0.0497648
AT1G49720	AT4G07960	1.38468	0.0301033
AT1G49720	AT4G10610	-0.52378	0.0207572
AT1G49720	AT4G10730	0.603499	0.00029189
AT1G49720	AT4G11800	0.511416	0.000371745
AT1G49720	AT4G12080	-0.636375	0.015202
AT1G49720	AT4G13890	1.63716	0.00758074
AT1G49720	AT4G15230	0.585674	0.0487243
AT1G49720	AT4G15563	0.444131	0.0290432
AT1G49720	AT4G15620	2.83524	0.0254793
AT1G49720	AT4G15630	2.09965	4.0582e-11
AT1G49720	AT4G17550	1.6795	0.00260453
AT1G49720	AT4G18210	1.10155	0.00221211
AT1G49720	AT4G18530	0.84267	0.00643862
AT1G49720	AT4G19230	1.04917	2.35798e-09
AT1G49720	AT4G19390	0.877962	2.91305e-05
AT1G49720	AT4G21440	1.69962	5.02555e-05
AT1G49720	AT4G23030	-1.21551	0.0035989
AT1G49720	AT4G24220	-0.541081	0.0418557
AT1G49720	AT4G25670	0.610061	0.000266923
AT1G49720	AT4G25680	0.542044	0.00528994
AT1G49720	AT4G25700	1.58208	0.00366771
AT1G49720	AT4G26700	2.39459	8.53803e-07
AT1G49720	AT4G27410	1.19936	5.81053e-05
AT1G49720	AT4G27560	3.99678	0.00445423
AT1G49720	AT4G27780	0.876726	0.00259599
AT1G49720	AT4G30470	0.96669	0.0056035
AT1G49720	AT4G30490	0.854191	7.40269e-08
AT1G49720	AT4G30850	0.692605	0.00195634
AT1G49720	AT4G32920	1.1946	2.15518e-06
AT1G49720	AT4G32940	0.66093	2.11059e-06
AT1G49720	AT4G32950	2.5227	0.0101475
AT1G49720	AT4G33700	1.0063	0.0378937
AT1G49720	AT4G33920	0.291851	0.0186099
AT1G49720	AT4G34320	0.984218	0.0274618
AT1G49720	AT4G35560	1.26151	0.000816789
AT1G49720	AT4G36360	0.958502	0.000833262
AT1G49720	AT4G36430	-0.648142	0.0313339
AT1G49720	AT4G38470	0.866305	0.00162562
AT1G49720	AT4G39890	0.422623	0.00872192
AT1G49720	AT5G01520	1.72632	1.07566e-05
AT1G49720	AT5G01600	1.33507	5.58126e-13
AT1G49720	AT5G01670	3.03667	7.62911e-22
AT1G49720	AT5G01710	0.336653	0.00328915
AT1G49720	AT5G01730	0.323958	0.0375539
AT1G49720	AT5G01810	1.3443	5.82201e-10
AT1G49720	AT5G02500	-0.384102	0.0487243
AT1G49720	AT5G03190	0.951791	0.0106763
AT1G49720	AT5G03700	-0.642787	0.0271703
AT1G49720	AT5G04200	0.8486	0.0495739
AT1G49720	AT5G05220	3.16028	0.000236473
AT1G49720	AT5G05340	-0.621241	0.0480296
AT1G49720	AT5G05790	1.17387	0.0157614
AT1G49720	AT5G05870	0.730202	0.0487243
AT1G49720	AT5G06090	2.23682	0.000124031
AT1G49720	AT5G07080	0.949244	0.00772854
AT1G49720	AT5G07240	1.66812	0.0149885
AT1G49720	AT5G08130	0.7081	0.0313339
AT1G49720	AT5G10190	0.819367	0.00410416
AT1G49720	AT5G10300	0.653848	0.0254793
AT1G49720	AT5G11110	0.953735	0.00780529
AT1G49720	AT5G11740	0.592186	0.0218982
AT1G49720	AT5G12890	-0.645786	0.0246537
AT1G49720	AT5G14640	0.535361	0.000276849
AT1G49720	AT5G15190	2.14792	0.000278345
AT1G49720	AT5G15260	0.829776	0.00557442
AT1G49720	AT5G16230	1.36297	0.0163693
AT1G49720	AT5G16370	0.758227	7.05451e-08
AT1G49720	AT5G17460	1.52123	5.36921e-12
AT1G49720	AT5G19880	-0.960898	0.00403281
AT1G49720	AT5G20280	0.555879	0.0263877
AT1G49720	AT5G20360	0.729034	0.0254793
AT1G49720	AT5G21280	-1.30461	0.00516868
AT1G49720	AT5G22290	1.11774	0.0180005
AT1G49720	AT5G24600	0.87957	0.047712
AT1G49720	AT5G24930	0.876767	0.00387867
AT1G49720	AT5G28510	1.34601	0.00936115
AT1G49720	AT5G37260	1.1921	5.74774e-05
AT1G49720	AT5G39720	1.14009	0.0282746
AT1G49720	AT5G40340	0.386785	0.02852
AT1G49720	AT5G40640	1.1014	0.00410764
AT1G49720	AT5G42050	0.309524	0.0109649
AT1G49720	AT5G43660	0.647671	0.0178607
AT1G49720	AT5G43760	1.12973	0.00651927
AT1G49720	AT5G43870	1.49469	8.53803e-07
AT1G49720	AT5G45310	2.55629	0.00949652
AT1G49720	AT5G47390	0.629611	0.000467853
AT1G49720	AT5G47640	1.26506	0.0150723
AT1G49720	AT5G47740	0.38047	0.0449515
AT1G49720	AT5G50360	4.12737	1.31703e-14
AT1G49720	AT5G50850	-0.413225	0.0363568
AT1G49720	AT5G51550	1.23044	7.48355e-05
AT1G49720	AT5G52300	2.133	0.000428198
AT1G49720	AT5G53130	0.4917	0.000125101
AT1G49720	AT5G53590	0.660809	0.00866303
AT1G49720	AT5G54650	0.41833	0.0237338
AT1G49720	AT5G55400	1.8181	0.000715292
AT1G49720	AT5G55970	1.35981	0.000353383
AT1G49720	AT5G57050	1.59623	0.00014361
AT1G49720	AT5G57610	0.809137	0.00172429
AT1G49720	AT5G58340	0.956234	0.000138904
AT1G49720	AT5G58380	1.5816	0.000200054
AT1G49720	AT5G58670	1.52369	8.17667e-20
AT1G49720	AT5G59220	1.99536	5.70527e-09
AT1G49720	AT5G59430	0.412101	0.0163693
AT1G49720	AT5G59510	-0.873489	0.0254793
AT1G49720	AT5G60530	0.836774	0.0263226
AT1G49720	AT5G61380	0.453643	0.000817349
AT1G49720	AT5G61510	0.682642	0.000269251
AT1G49720	AT5G62130	0.674178	0.0129617
AT1G49720	AT5G62350	-0.588321	0.000378057
AT1G49720	AT5G62480	1.34337	6.48753e-05
AT1G49720	AT5G62630	-0.727403	0.00179445
AT1G49720	AT5G63130	0.404176	0.0171975
AT1G49720	AT5G64260	0.578544	0.041875
AT1G49720	AT5G65470	0.816941	0.0218982
AT1G49720	AT5G65630	0.662324	0.00176532
AT1G49720	AT5G65660	-0.657932	0.0109282
AT1G49720	AT5G65990	1.42297	0.000115107
AT1G49720	AT5G66080	0.934484	7.39025e-05
AT1G49720	AT5G66400	1.37282	0.00106163
AT1G49720	AT5G66780	1.91994	0.0406715
AT1G49720	AT5G67030	1.20974	0.0161735
AT1G49720	AT5G67460	1.5422	0.00125604
AT1G51140	AT1G01190	3.27055	0.00506277
AT1G51140	AT1G01340	0.47063	1.0837e-05
AT1G51140	AT1G01480	-0.327092	0.00071123
AT1G51140	AT1G01490	0.439506	0.045253
AT1G51140	AT1G01550	0.236288	0.00134594
AT1G51140	AT1G01620	-1.06961	0.0494871
AT1G51140	AT1G01650	-0.318778	0.00936343
AT1G51140	AT1G01720	0.661961	3.22768e-09
AT1G51140	AT1G01770	-0.655207	0.00296426
AT1G51140	AT1G01960	-0.487697	0.0105474
AT1G51140	AT1G02030	2.4038	0.0140642
AT1G51140	AT1G02050	2.7521	4.84766e-06
AT1G51140	AT1G02060	1.04496	0.0486248
AT1G51140	AT1G02080	-0.403261	0.00530006
AT1G51140	AT1G02120	-0.240983	0.0482301
AT1G51140	AT1G02270	-0.643673	0.0113369
AT1G51140	AT1G02310	-0.528014	1.25074e-05
AT1G51140	AT1G02440	1.25912	5.67031e-06
AT1G51140	AT1G02450	2.15999	0.0191508
AT1G51140	AT1G02650	1.92195	0.0181229
AT1G51140	AT1G02780	0.383283	0.0052956
AT1G51140	AT1G02850	1.71028	2.55017e-16
AT1G51140	AT1G02860	2.20059	5.42209e-67
AT1G51140	AT1G02890	0.921812	8.90526e-14
AT1G51140	AT1G02900	1.87407	2.00771e-08
AT1G51140	AT1G03080	-0.596885	4.36038e-05
AT1G51140	AT1G03090	-0.806408	2.43789e-05
AT1G51140	AT1G03220	-0.400163	0.0242982
AT1G51140	AT1G03340	-1.77506	0.0340839
AT1G51140	AT1G03580	3.10051	0.0257606
AT1G51140	AT1G03590	0.32695	0.0032554
AT1G51140	AT1G03660	-0.831316	0.00536266
AT1G51140	AT1G03790	-1.30768	0.00862397
AT1G51140	AT1G03840	1.78217	0.0105812
AT1G51140	AT1G03870	2.87646	0.000861534
AT1G51140	AT1G03960	-0.321024	0.0389365
AT1G51140	AT1G04300	-0.270138	0.0216876
AT1G51140	AT1G04390	-0.442762	0.000780776
AT1G51140	AT1G04430	1.15583	4.0458e-13
AT1G51140	AT1G04480	0.548629	0.00520641
AT1G51140	AT1G04490	0.745994	5.87536e-09
AT1G51140	AT1G04550	1.38217	5.85845e-07
AT1G51140	AT1G04780	-0.454411	0.000897294
AT1G51140	AT1G04970	-0.407517	0.00278098
AT1G51140	AT1G04990	-0.301171	0.0248021
AT1G51140	AT1G05000	1.31987	1.49332e-26
AT1G51140	AT1G05010	0.518207	1.06073e-06
AT1G51140	AT1G05065	-0.742472	0.000589327
AT1G51140	AT1G05135	5.11968	7.45696e-07
AT1G51140	AT1G05160	0.66304	0.0237273
AT1G51140	AT1G05280	-2.45649	1.16657e-06
AT1G51140	AT1G05430	0.5172	0.00375346
AT1G51140	AT1G05840	-0.556109	0.0423746
AT1G51140	AT1G05870	1.86222	8.67932e-15
AT1G51140	AT1G05880	3.74906	2.61281e-06
AT1G51140	AT1G05910	-0.478853	0.0361977
AT1G51140	AT1G06090	-2.03141	7.51135e-28
AT1G51140	AT1G06120	-1.81351	0.000298162
AT1G51140	AT1G06140	-0.381547	0.0421892
AT1G51140	AT1G06240	-0.831303	0.0229739
AT1G51140	AT1G06400	0.435278	0.0466859
AT1G51140	AT1G06520	1.32383	5.62764e-11
AT1G51140	AT1G06630	0.418374	0.0227678
AT1G51140	AT1G06760	-0.339039	0.0422801
AT1G51140	AT1G06770	-0.445848	0.0127093
AT1G51140	AT1G06780	-0.574665	0.00304088
AT1G51140	AT1G06820	0.410938	0.0120488
AT1G51140	AT1G06830	2.45716	0.00830732
AT1G51140	AT1G06840	0.240962	0.040833
AT1G51140	AT1G06950	-0.476337	0.00483419
AT1G51140	AT1G07090	1.48014	0.0038346
AT1G51140	AT1G07150	2.64353	1.47849e-49
AT1G51140	AT1G07240	0.50457	0.0171854
AT1G51140	AT1G07360	-0.380093	0.00450345
AT1G51140	AT1G07530	-0.177516	0.0358659
AT1G51140	AT1G07590	0.824166	0.00250716
AT1G51140	AT1G07620	3.37226	1.28757e-48
AT1G51140	AT1G07630	0.832623	4.46953e-12
AT1G51140	AT1G08270	0.61309	0.0133185
AT1G51140	AT1G08315	0.707673	1.45727e-13
AT1G51140	AT1G08430	1.5775	1.6033e-08
AT1G51140	AT1G08490	-0.285059	0.0413506
AT1G51140	AT1G08600	-0.376763	0.0295093
AT1G51140	AT1G08730	-1.35326	0.016665
AT1G51140	AT1G08800	-0.347251	0.0192321
AT1G51140	AT1G08890	-0.332149	0.0057779
AT1G51140	AT1G08910	-0.303907	0.00797036
AT1G51140	AT1G08920	0.808802	5.85845e-07
AT1G51140	AT1G09415	1.28927	0.00487001
AT1G51140	AT1G09420	0.538996	0.0389648
AT1G51140	AT1G09560	0.535177	1.05872e-07
AT1G51140	AT1G09575	1.37584	3.10252e-11
AT1G51140	AT1G09610	2.91466	4.1312e-15
AT1G51140	AT1G09630	0.654074	0.0360116
AT1G51140	AT1G09660	0.595982	0.0447114
AT1G51140	AT1G09730	-0.263341	0.0374985
AT1G51140	AT1G09740	-0.373528	0.0185983
AT1G51140	AT1G09780	0.843824	1.19359e-06
AT1G51140	AT1G09800	0.719429	0.00515832
AT1G51140	AT1G09810	0.623599	0.000146502
AT1G51140	AT1G09850	-1.26736	0.000458241
AT1G51140	AT1G09860	-2.24152	0.00270088
AT1G51140	AT1G09945	-3.12417	0.0323612
AT1G51140	AT1G10020	-0.799994	0.00231066
AT1G51140	AT1G10070	-0.814612	0.0483184
AT1G51140	AT1G10090	-0.433154	0.000274377
AT1G51140	AT1G10120	-1.24242	0.011533
AT1G51140	AT1G10260	-0.94176	0.0087898
AT1G51140	AT1G10290	-0.501034	0.00168239
AT1G51140	AT1G10480	1.76029	5.18656e-11
AT1G51140	AT1G10650	-0.470528	3.00175e-08
AT1G51140	AT1G10740	1.9227	3.26246e-10
AT1G51140	AT1G10900	-0.403863	0.0102271
AT1G51140	AT1G11060	-0.362911	0.0488345
AT1G51140	AT1G11080	3.49313	0.0152416
AT1G51140	AT1G11190	-1.52843	1.81666e-08
AT1G51140	AT1G11200	-0.415979	0.0447114
AT1G51140	AT1G11210	0.377336	0.00145521
AT1G51140	AT1G11310	0.424394	1.63044e-08
AT1G51140	AT1G11330	2.83192	7.75916e-65
AT1G51140	AT1G11910	-0.416082	2.92052e-05
AT1G51140	AT1G11925	0.51643	3.56046e-05
AT1G51140	AT1G11930	0.331048	0.0397988
AT1G51140	AT1G12030	-2.84072	0.0026169
AT1G51140	AT1G12120	0.713765	0.0128766
AT1G51140	AT1G12290	-0.807353	0.00302233
AT1G51140	AT1G12740	-1.76358	6.75086e-15
AT1G51140	AT1G12940	-0.81573	7.13489e-05
AT1G51140	AT1G12950	-0.76387	2.05404e-07
AT1G51140	AT1G13195	0.455349	0.00786682
AT1G51140	AT1G13245	2.14234	2.75649e-13
AT1G51140	AT1G13460	-0.844954	0.0214885
AT1G51140	AT1G13740	1.6197	6.33268e-10
AT1G51140	AT1G13960	-0.471966	0.000125872
AT1G51140	AT1G13980	-0.511933	0.0423483
AT1G51140	AT1G14020	-0.629011	0.0308342
AT1G51140	AT1G14060	0.658796	0.0101321
AT1G51140	AT1G14240	-2.14334	1.04362e-09
AT1G51140	AT1G14260	2.27843	7.28196e-12
AT1G51140	AT1G14460	-2.2534	0.00413872
AT1G51140	AT1G14600	-1.06124	0.0249439
AT1G51140	AT1G14687	-2.63857	0.0486633
AT1G51140	AT1G14690	0.870639	0.000178083
AT1G51140	AT1G14780	-0.29705	0.000673709
AT1G51140	AT1G14820	1.10454	0.0477028
AT1G51140	AT1G14870	0.591933	2.02661e-08
AT1G51140	AT1G14880	7.04958	8.82009e-07
AT1G51140	AT1G15500	0.497278	0.0492664
AT1G51140	AT1G15530	-0.6488	6.22053e-06
AT1G51140	AT1G15625	2.88458	1.43934e-39
AT1G51140	AT1G15670	1.38034	2.96637e-13
AT1G51140	AT1G15720	0.613974	0.0496851
AT1G51140	AT1G15780	-0.323692	0.031398
AT1G51140	AT1G15940	0.347199	0.0390042
AT1G51140	AT1G15960	3.17357	9.90612e-06
AT1G51140	AT1G16090	0.720121	0.0196301
AT1G51140	AT1G16230	3.57786	0.000598133
AT1G51140	AT1G16320	-1.34104	0.0434301
AT1G51140	AT1G16370	-0.718767	1.10853e-12
AT1G51140	AT1G16490	2.21177	0.00039181
AT1G51140	AT1G16510	2.59969	2.61328e-17
AT1G51140	AT1G16650	-0.325498	0.0410339
AT1G51140	AT1G16670	-0.61337	1.05947e-11
AT1G51140	AT1G17070	-0.509902	0.00263522
AT1G51140	AT1G17170	1.01145	1.15712e-18
AT1G51140	AT1G17180	0.968565	8.84778e-09
AT1G51140	AT1G17290	-0.334241	1.72729e-06
AT1G51140	AT1G17310	-1.39393	0.0226376
AT1G51140	AT1G17345	4.1332	1.12763e-05
AT1G51140	AT1G17350	0.882027	0.0100345
AT1G51140	AT1G17730	0.363156	0.0140181
AT1G51140	AT1G17745	1.51769	2.27291e-12
AT1G51140	AT1G18070	0.199274	0.00179668
AT1G51140	AT1G18400	11.0707	5.4318e-07
AT1G51140	AT1G18460	-0.648211	0.0324938
AT1G51140	AT1G18890	-0.20511	0.0277712
AT1G51140	AT1G19180	0.374726	5.19157e-09
AT1G51140	AT1G19200	-0.817197	0.0288244
AT1G51140	AT1G19310	0.450903	0.00156769
AT1G51140	AT1G19350	1.64422	0.000931218
AT1G51140	AT1G19370	1.55256	7.32711e-11
AT1G51140	AT1G19380	0.369592	0.00093421
AT1G51140	AT1G19400	-0.64642	4.33034e-05
AT1G51140	AT1G19800	0.729558	0.00386512
AT1G51140	AT1G19850	-0.596442	1.49595e-05
AT1G51140	AT1G19920	0.901676	4.04576e-08
AT1G51140	AT1G20100	0.318976	0.000343286
AT1G51140	AT1G20450	0.623983	1.8915e-06
AT1G51140	AT1G20640	1.00306	1.30081e-06
AT1G51140	AT1G20696	-0.2649	0.0124625
AT1G51140	AT1G20750	0.78629	0.0395135
AT1G51140	AT1G20890	1.21894	0.0389285
AT1G51140	AT1G20900	0.62596	0.000429808
AT1G51140	AT1G20960	-0.330939	0.0334332
AT1G51140	AT1G20980	-0.267846	0.00847999
AT1G51140	AT1G21000	0.406588	0.00104577
AT1G51140	AT1G21130	0.461089	0.0323186
AT1G51140	AT1G21190	0.694862	0.00883348
AT1G51140	AT1G21310	-0.62308	0.0222711
AT1G51140	AT1G21320	0.892798	0.0223517
AT1G51140	AT1G21326	0.882023	0.000346252
AT1G51140	AT1G21380	-0.302103	0.000167822
AT1G51140	AT1G21580	-0.310361	0.0423466
AT1G51140	AT1G21630	-0.496062	0.00112742
AT1G51140	AT1G21670	-1.87484	0.0259102
AT1G51140	AT1G21830	0.480922	0.00139328
AT1G51140	AT1G21980	0.419492	0.0300834
AT1G51140	AT1G22070	0.450058	7.17964e-05
AT1G51140	AT1G22360	1.60702	2.08208e-52
AT1G51140	AT1G22410	-0.295162	0.00120373
AT1G51140	AT1G22882	-0.702636	0.0398647
AT1G51140	AT1G22885	1.33791	0.0165607
AT1G51140	AT1G22990	-4.89554	0.00172117
AT1G51140	AT1G23040	-0.653406	0.0485007
AT1G51140	AT1G23080	-0.610072	0.0288804
AT1G51140	AT1G23150	0.672269	0.0228561
AT1G51140	AT1G23480	2.55795	5.32607e-31
AT1G51140	AT1G23550	-0.344029	0.0423746
AT1G51140	AT1G23560	-0.538772	0.00236944
AT1G51140	AT1G23760	1.06984	0.000155142
AT1G51140	AT1G23840	0.636626	0.00651807
AT1G51140	AT1G23850	1.31536	1.02025e-08
AT1G51140	AT1G23860	0.529622	6.2643e-05
AT1G51140	AT1G23870	-0.381221	0.00526286
AT1G51140	AT1G23900	-0.499814	0.00227139
AT1G51140	AT1G24150	-0.320077	2.49463e-05
AT1G51140	AT1G24160	0.976156	5.32705e-07
AT1G51140	AT1G24190	-0.380312	0.00924025
AT1G51140	AT1G24300	-0.323851	0.0263565
AT1G51140	AT1G24330	-0.932003	0.000566427
AT1G51140	AT1G24340	-0.525644	0.0248503
AT1G51140	AT1G24460	-0.414809	0.00166213
AT1G51140	AT1G24625	1.47912	4.39591e-10
AT1G51140	AT1G25275	0.757374	0.000707575
AT1G51140	AT1G25520	1.0164	4.59493e-06
AT1G51140	AT1G25530	2.87698	0.046973
AT1G51140	AT1G25550	-0.29616	0.000187341
AT1G51140	AT1G25560	2.13134	9.3883e-79
AT1G51140	AT1G26130	-0.594381	0.0182632
AT1G51140	AT1G26150	0.781225	5.84779e-05
AT1G51140	AT1G26160	0.515167	0.00505829
AT1G51140	AT1G26190	0.984741	0.000360104
AT1G51140	AT1G26200	1.5075	3.68748e-05
AT1G51140	AT1G26210	1.33962	7.62668e-13
AT1G51140	AT1G26270	-0.346881	0.0184171
AT1G51140	AT1G26820	-1.46885	2.18469e-08
AT1G51140	AT1G26930	0.938117	0.00145662
AT1G51140	AT1G27008	4.08743	0.00271047
AT1G51140	AT1G27020	4.96604	1.72767e-49
AT1G51140	AT1G27030	1.16284	0.0390042
AT1G51140	AT1G27130	1.01107	0.0329618
AT1G51140	AT1G27170	-0.461869	0.00336326
AT1G51140	AT1G27300	0.723686	7.3083e-07
AT1G51140	AT1G27320	-0.354171	0.0364091
AT1G51140	AT1G27330	0.751544	0.000436512
AT1G51140	AT1G27380	2.88492	0.0109082
AT1G51140	AT1G27385	1.44495	2.07928e-11
AT1G51140	AT1G27470	-0.368747	0.0431263
AT1G51140	AT1G27510	-0.610725	2.48489e-05
AT1G51140	AT1G27740	1.56907	0.0128177
AT1G51140	AT1G27760	-0.358251	3.31325e-05
AT1G51140	AT1G27820	1.25957	0.000362872
AT1G51140	AT1G27840	0.706074	6.72681e-05
AT1G51140	AT1G27910	0.999412	4.02589e-10
AT1G51140	AT1G27920	0.665629	0.0169727
AT1G51140	AT1G27980	0.675114	0.000921159
AT1G51140	AT1G28130	-1.64637	1.06738e-06
AT1G51140	AT1G28390	-0.369487	0.00333887
AT1G51140	AT1G28420	0.467408	0.000231531
AT1G51140	AT1G28600	1.22903	1.40406e-20
AT1G51140	AT1G28680	0.411113	0.0327923
AT1G51140	AT1G29050	5.19597	3.35195e-06
AT1G51140	AT1G29230	-1.8972	0.028286
AT1G51140	AT1G29290	0.979616	1.53355e-11
AT1G51140	AT1G29310	0.857447	0.012231
AT1G51140	AT1G29340	-0.212453	0.0112181
AT1G51140	AT1G29470	0.612694	0.00391489
AT1G51140	AT1G29750	-0.493226	0.0019968
AT1G51140	AT1G29760	-0.278822	0.0356797
AT1G51140	AT1G29820	0.575032	0.0358653
AT1G51140	AT1G29830	1.44911	0.0078988
AT1G51140	AT1G29840	0.760114	0.0443039
AT1G51140	AT1G29980	1.22604	0.0235243
AT1G51140	AT1G30040	-0.318676	0.0253066
AT1G51140	AT1G30320	-0.60389	1.34235e-05
AT1G51140	AT1G30450	-0.683883	0.000135505
AT1G51140	AT1G30650	-1.22302	0.00132736
AT1G51140	AT1G30760	0.808971	7.57224e-05
AT1G51140	AT1G30780	-0.670091	0.000213415
AT1G51140	AT1G30900	-0.684162	0.00243363
AT1G51140	AT1G31120	-0.401006	0.0169354
AT1G51140	AT1G31340	0.952407	6.83926e-06
AT1G51140	AT1G31470	-0.882611	0.00333357
AT1G51140	AT1G31770	1.2595	0.0380012
AT1G51140	AT1G31910	0.374066	0.0204142
AT1G51140	AT1G31930	-0.318345	0.00812223
AT1G51140	AT1G32090	-0.6128	5.80964e-09
AT1G51140	AT1G32100	-0.577548	0.00289524
AT1G51140	AT1G32120	-1.83115	0.0290606
AT1G51140	AT1G32127	-0.387736	0.047062
AT1G51140	AT1G32130	-0.253511	0.00581554
AT1G51140	AT1G32170	-0.633751	7.38672e-06
AT1G51140	AT1G32460	0.64829	7.72951e-08
AT1G51140	AT1G32580	0.376265	0.0186125
AT1G51140	AT1G32700	0.462093	1.56027e-07
AT1G51140	AT1G32910	5.98437	1.51866e-05
AT1G51140	AT1G32960	0.382825	0.043522
AT1G51140	AT1G33060	0.848711	0.00137061
AT1G51140	AT1G33110	0.464664	0.00174588
AT1G51140	AT1G33260	1.52294	0.0160956
AT1G51140	AT1G33360	-0.671456	0.0116705
AT1G51140	AT1G33440	4.96938	0.0365791
AT1G51140	AT1G33590	0.975551	1.02774e-21
AT1G51140	AT1G33600	0.682969	0.0292424
AT1G51140	AT1G33700	1.57268	2.08753e-37
AT1G51140	AT1G33790	8.07035	2.41145e-17
AT1G51140	AT1G34110	-0.804003	0.00197627
AT1G51140	AT1G34200	0.685853	0.0186862
AT1G51140	AT1G34220	-0.394434	0.00358282
AT1G51140	AT1G34260	-0.309319	0.0224277
AT1G51140	AT1G34300	-0.245622	0.0152647
AT1G51140	AT1G34750	-0.204801	0.0367819
AT1G51140	AT1G35200	-0.928083	0.0101738
AT1G51140	AT1G35460	0.915365	0.000137742
AT1G51140	AT1G35560	1.30209	2.78506e-11
AT1G51140	AT1G35610	3.46474	0.0420388
AT1G51140	AT1G35612	1.68677	0.0147026
AT1G51140	AT1G35670	0.390322	0.0420388
AT1G51140	AT1G36060	-1.50155	1.28498e-09
AT1G51140	AT1G36620	-1.19648	0.000156973
AT1G51140	AT1G37130	1.461	4.04776e-19
AT1G51140	AT1G41830	1.38284	0.000364944
AT1G51140	AT1G42430	0.995047	0.0326614
AT1G51140	AT1G43160	1.39317	4.11411e-23
AT1G51140	AT1G43710	1.85034	0.0101321
AT1G51140	AT1G43850	-0.536939	0.00201692
AT1G51140	AT1G43910	1.0046	6.73623e-09
AT1G51140	AT1G44100	0.933493	5.35846e-23
AT1G51140	AT1G44160	-1.59994	0.0363604
AT1G51140	AT1G44760	-3.68982	0.00256847
AT1G51140	AT1G45248	0.83981	0.0178271
AT1G51140	AT1G47128	-0.796928	1.1697e-07
AT1G51140	AT1G47240	-0.512127	0.0257269
AT1G51140	AT1G47550	-0.270043	0.00509099
AT1G51140	AT1G47560	-0.561584	6.31606e-06
AT1G51140	AT1G47565	-0.801065	0.00639922
AT1G51140	AT1G47590	-0.601955	0.0114369
AT1G51140	AT1G47600	-2.76385	7.08295e-29
AT1G51140	AT1G47710	-0.385959	0.00512941
AT1G51140	AT1G47840	4.72733	6.80159e-05
AT1G51140	AT1G47890	1.59443	7.28382e-11
AT1G51140	AT1G48050	-0.600056	4.36038e-05
AT1G51140	AT1G48090	-0.498829	0.00947505
AT1G51140	AT1G48330	-3.36453	0.0444538
AT1G51140	AT1G48370	-0.786879	0.000720545
AT1G51140	AT1G48490	-0.302309	0.015082
AT1G51140	AT1G48620	-0.642893	3.77988e-06
AT1G51140	AT1G48790	-0.370102	0.0168843
AT1G51140	AT1G48900	-0.271403	0.0324187
AT1G51140	AT1G48920	0.341597	0.00570634
AT1G51140	AT1G48970	-0.495246	0.00221163
AT1G51140	AT1G49030	5.53426	0.000337174
AT1G51140	AT1G49032	1.31718	9.45108e-09
AT1G51140	AT1G49050	-0.195133	0.0106589
AT1G51140	AT1G49300	0.373519	0.0483917
AT1G51140	AT1G49430	1.37173	0.0419209
AT1G51140	AT1G49730	1.36241	0.000422963
AT1G51140	AT1G49900	-1.13322	1.20217e-05
AT1G51140	AT1G50020	0.856487	0.0073997
AT1G51140	AT1G50410	-0.269713	0.0256166
AT1G51140	AT1G50420	-0.7374	0.000421365
AT1G51140	AT1G50575	1.82512	0.00638889
AT1G51140	AT1G50740	0.412069	0.00312133
[truncated: 23,124 more rows]

## Sheet: Supp Table 3
Supplemental Table S3: Table of results for NLP7 targets collected from each of the NLP7 experiments in ConnecTF
Full Name	Gene Family	Type	Name	User List	User List Count	Edge Count	Gene ID	AT4G24020 (NLP7)
				When a Target gene list is included in the query, columns E and F are visible and rows returned by thre query are limited to genes in the list. If no Target Gene List is included, columns E and F are hidden and targets returned are unfiltered				Data: _ (ID: 2754)	Data: _ (ID: 2582)	Data: _ (ID: 2828)	Data: _ (ID: 2843)	Data: _ (ID: 2984)	Data: _ (ID: 2619)		Data: _ (ID: 2760)
								Analysis: MACS2_FDR<0.05	Analysis: MACS2_FDR<0.05	Analysis: MACS2_FDR<0.05	Analysis: MACS2_FDR<0.05	Analysis: GEM_Q<0.01	Analysis: DESeq2_FDR<0.1		Analysis: CATMA array_P<0.05(Bonferronicorrected)
								Edges: Cells:Bound 6166	Edges: Cells:Bound 1482	Edges: Cells:Bound 1262	Edges: Cells:Bound 839	Edges: in vitro:Bound:DAP 770	Edges: Cells:Regulated:TARGET 492		Edges: in planta:Regulated 456
													Induced-167 Repressed-325
								EDGE	EDGE	EDGE	EDGE	EDGE	Pvalue	Log2FC	EDGE
		PROTEIN_CODING		Root NxTime	1	6	AT2G44670	+	+	+	+	+	0.0194737	-0.571598
		PROTEIN_CODING		Root NxTime, Shoot NxTime	2	6	AT3G19030	+	+	+	+	+			*
BTB and TAZ domain protein 2		TXNFACTOR	BT2	Root NxTime, Shoot NxTime	2	6	AT3G48360	+	+		+	+	1.37248e-27	2.17115	*
polyol/monosaccharide transporter 6	Monosaccharide transporter-like gene family,Organic Solute Cotransporters	PROTEIN_CODING	PMT6	Root NxTime	1	6	AT4G36670	+	+	+	+	+	0.0719775	0.476715
sulfite reductase		METABOLIC	SIR	Root NxTime, Shoot NxTime	2	6	AT5G04590	+	+	+	+	+			*
glucose-6-phosphate dehydrogenase 2		METABOLIC	G6PD2	Root NxTime, Shoot NxTime	2	6	AT5G13110	+	+	+	+	+	7.48337e-08	0.888938
		PROTEIN_CODING		Root NxTime, Shoot NxTime	2	6	AT5G39590	+	+	+	+	+	0.000120064	0.484331
mitogen-activated protein kinase kinase kinase 13	MAP Kinase Kinase Kinase (MAPKKK) Family	PROTEIN_CODING	MAPKKK13	Shoot NxTime	1	5	AT1G07150	+	+	+	+		0.000839732	0.839456
metallothionein 1C		PROTEIN_CODING	MT1C	Root NxTime, Shoot NxTime	2	5	AT1G07610	+	+	+		+	0.0417194	0.627894
ascorbate peroxidase 1		METABOLIC	APX1	Root NxTime	1	5	AT1G07890	+	+	+	+				*
		PROTEIN_CODING				5	AT1G19200	+	+	+	+	+
		TXNFACTOR		Root NxTime	1	5	AT1G21000	+	+	+	+	+
phosphatidylinositol-4-phosphate 5-kinase 1	Acyl Lipid Metabolism Family	METABOLIC	PIP5K1			5	AT1G21980	+	+	+	+		1.99448e-07	-0.560803
	G2-like Transcription Factor Family	TXNFACTOR	HHO3	Root NxTime, Shoot NxTime	2	5	AT1G25550	+	+	+	+	+
salt tolerance zinc finger	C2H2 Transcription Factor Family	TXNFACTOR	STZ			5	AT1G27730	+	+	+	+				*
kunitz trypsin inhibitor 1		PROTEIN_CODING	KTI1			5	AT1G73260	+	+	+	+				*
MAP kinase kinase 9	MAP Kinase Kinase (MAPKK) Family	PROTEIN_CODING	MKK9			5	AT1G73500	+	+	+	+				*
		PROTEIN_CODING				5	AT2G01023	+	+	+	+	+
RING-H2 finger protein 2B		PROTEIN_CODING	RHA2B			5	AT2G01150	+	+	+	+		0.000342485	-0.749326
REPRESSOR OF GA1-3 1	GRAS Gene Family,GRAS Transcription Factor Family	TXNFACTOR	RGA1			5	AT2G01570	+	+	+	+	+
arabinogalactan protein 2		PROTEIN_CODING	AGP2			5	AT2G22470	+	+	+	+				*
squamosa promoter binding protein-like 1	SBP Transcription Factor Family,Superfamily of zinc-coordinating DNA-binding proteins	TXNFACTOR	SPL1	Root NxTime	1	5	AT2G47070	+	+	+	+	+
WRKY DNA-binding protein 23	WRKY Transcription Factor Family	TXNFACTOR	WRKY23	Root NxTime	1	5	AT2G47260	+	+	+	+		0.0162514	-0.401931
NAC domain containing protein 47	NAC Transcription Factor Family	TXNFACTOR	NAC047			5	AT3G04070	+	+	+	+				*
		PROTEIN_CODING				5	AT3G06670	+	+	+	+	+
		PROTEIN_CODING				5	AT3G10020	+	+	+	+				*
protein phosphatase 2CA	PP2C-type phosphatases	PROTEIN_CODING	PP2CA			5	AT3G11410	+	+	+	+				*
cation exchanger 2	Antiporters	PROTEIN_CODING	CAX2			5	AT3G13320	+	+	+	+	+
	Leucine-rich repeat extensin,Trihelix Transcription Factor Family	PROTEIN_CODING				5	AT3G19020	+	+	+	+		5.66718e-07	1.01328
zinc-finger protein 2	C2H2 Transcription Factor Family	TXNFACTOR	ZF2			5	AT3G19580	+	+	+	+	+
pirin	Pirin-like proteins	PROTEIN_CODING	PRN			5	AT3G59220	+	+	+	+		9.99191e-05	-0.848562
BON association protein 1		PROTEIN_CODING	BAP1	Root NxTime	1	5	AT3G61190	+	+	+	+	+
phytochrome interacting factor 3-like 2	basic Helix-Loop-Helix (bHLH) Transcription Factor,bHLH Transcription Factor Family	TXNFACTOR	PIL2			5	AT3G62090	+	+	+	+	+
GA INSENSITIVE DWARF1B	Carbohydrate Esterase Gene Families	METABOLIC	GID1B	Root NxTime, Shoot NxTime	2	5	AT3G63010	+	+	+	+				*
	WRKY Transcription Factor Family,WRKY Transcription Factor Superfamily	TXNFACTOR	WRKY47			5	AT4G01720	+	+	+	+		0.00434564	-0.700937
		PROTEIN_CODING				5	AT4G05070	+	+	+	+	+
		PROTEIN_CODING				5	AT4G16490	+	+	+	+		0.0012363	-0.537439
	AP2-EREBP Transcription Factor Family	TXNFACTOR	ERF-1			5	AT4G17500	+	+	+	+				*
		PROTEIN_CODING		Root NxTime	1	5	AT4G34419	+	+	+	+	+
serine/threonine/tyrosine kinase 46	MAP Kinase Kinase Kinase (MAPKKK) Family	PROTEIN_CODING	STY46	Root NxTime, Shoot NxTime	2	5	AT4G38470	+		+	+	+	0.0202834	0.516329
D-myo-Inositol 3-Phosphate Synthase 1		METABOLIC	MIPS1			5	AT4G39800	+	+	+	+		0.00609339	-0.607128
		PROTEIN_CODING				5	AT5G11700	+	+	+	+	+
		PROTEIN_CODING		Root NxTime	1	5	AT5G18470	+	+	+	+				*
	Class III peroxidase	PROTEIN_CODING				5	AT5G39580	+	+	+	+				*
UNUSUAL SERINE PROTEASE INHIBITOR		PROTEIN_CODING	UPI			5	AT5G43580	+	+	+	+				*
ethylene responsive element binding factor 2	AP2-EREBP Transcription Factor Family	TXNFACTOR	ERF2			5	AT5G47220	+	+	+	+				*
		PROTEIN_CODING				5	AT5G57510	+	+	+	+				*
	PHD Transcription Factor Family	PROTEIN_CODING				5	AT5G58610	+	+	+	+	+
		PROTEIN_CODING				5	AT5G58620	+	+	+	+		0.00449147	-0.474635
	basic Helix-Loop-Helix (bHLH) Transcription Factor,bHLH Transcription Factor Family	TXNFACTOR				4	AT1G01260	+	+	+	+
LATE EMBRYOGENESIS ABUNDANT 14		PROTEIN_CODING	LEA14			4	AT1G01470	+	+	+	+
1-amino-cyclopropane-1-carboxylate synthase 2		METABOLIC	ACS2			4	AT1G01480	+	+	+	+
BYPASS 1		PROTEIN_CODING	BPS1			4	AT1G01550	+	+	+	+
MAP kinase 11	MAP Kinase (MAPK) Family	PROTEIN_CODING	MPK11			4	AT1G01560	+	+	+	+
		PROTEIN_CODING				4	AT1G01725	+	+	+	+
		PROTEIN_CODING		Shoot NxTime	1	4	AT1G01730	+	+	+	+
		PROTEIN_CODING				4	AT1G02405	+	+	+	+
		PROTEIN_CODING				4	AT1G02410	+	+	+	+
		PROTEIN_CODING		Root NxTime, Shoot NxTime	2	4	AT1G03230	+	+	+	+
	PP2C-type phosphatases	PROTEIN_CODING				4	AT1G03590	+	+	+			0.0372739	-0.484607
		PROTEIN_CODING		Root NxTime	1	4	AT1G03610	+	+	+	+
glutaredoxin 13		PROTEIN_CODING	GRXS13	Root NxTime	1	4	AT1G03850	+	+		+				*
mitogen-activated protein kinase kinase kinase 18	MAP Kinase Kinase Kinase (MAPKKK) Family	PROTEIN_CODING	MAPKKK18			4	AT1G05100	+	+	+	+
		PROTEIN_CODING				4	AT1G05340	+	+	+					*
		PROTEIN_CODING	ARA-2			4	AT1G06400	+	+	+	+
trehalose-phosphatase/synthase 7	Glycosyltransferase Gene Families,Trehalose Biosynthesis Gene Families	METABOLIC	TPS7			4	AT1G06410	+	+	+	+
		PROTEIN_CODING	SIRANBP			4	AT1G07140	+	+		+	+
	MAP Kinase (MAPK) Family	PROTEIN_CODING	ATMPK13			4	AT1G07880	+	+	+	+
		PROTEIN_CODING				4	AT1G07885	+	+	+	+
		PROTEIN_CODING				4	AT1G09260	+	+	+	+
importin alpha isoform 4		PROTEIN_CODING	IMPA-4			4	AT1G09270	+	+	+	+
		PROTEIN_CODING				4	AT1G10020	+	+	+	+
homolog of yeast ergosterol28		PROTEIN_CODING	ERG28			4	AT1G10030	+	+	+	+
methylesterase PCR A	Carbohydrate Esterase Gene Families,Carbohydrate Esterase Gene Families	PROTEIN_CODING	PMEPCRA			4	AT1G11580	+				+	0.00316454	0.564081	*
ACT domain repeat 8		PROTEIN_CODING	ACR8	Root NxTime	1	4	AT1G12420	+	+	+	+
ROTUNDIFOLIA like 17		PROTEIN_CODING	RTFL17			4	AT1G13245	+	+	+	+
methionine aminopeptidase 1B		PROTEIN_CODING	MAP1C			4	AT1G13270	+	+	+	+
		PROTEIN_CODING		Root NxTime, Shoot NxTime	2	4	AT1G14340	+		+	+		0.0958567	0.393407
PLANT CADMIUM RESISTANCE 2		PROTEIN_CODING	PCR2	Root NxTime	1	4	AT1G14870	+	+		+				*
		PROTEIN_CODING				4	AT1G15015	+	+	+	+
glutamine amidotransferase 1_2.1		PROTEIN_CODING	GAT1_2.1	Root NxTime	1	4	AT1G15040	+	+	+	+
TOPLESS		PROTEIN_CODING	TPL			4	AT1G15750	+	+	+	+
		PROTEIN_CODING		Root NxTime	1	4	AT1G15810	+		+	+	+
		PROTEIN_CODING				4	AT1G17665	+	+	+	+
		PROTEIN_CODING				4	AT1G17680	+	+	+	+
		PROTEIN_CODING				4	AT1G17940	+	+	+	+
myb domain protein 52	MYB,MYB Transcription Factor Family	TXNFACTOR	MYB52			4	AT1G17950	+	+	+	+
AGAMOUS-like 65	MADS Transcription Factor Family,MADS-box Transcription Factor Family,Type I MADS box	TXNFACTOR	AGL65			4	AT1G18750	+	+	+	+
jasmonate-zim-domain protein 1	tify family	PROTEIN_CODING	JAZ1			4	AT1G19180	+	+	+	+
	Carbohydrate Esterase Gene Families	METABOLIC				4	AT1G19190	+	+	+	+
MONOPTEROS	ARF Transcription Factor Family	TXNFACTOR	MP			4	AT1G19850	+	+	+			1.7746e-05	-0.513323
EARLY RESPONSIVE TO DEHYDRATION 10		PROTEIN_CODING	ERD10			4	AT1G20450	+	+	+	+
		PROTEIN_CODING				4	AT1G20460	+	+	+	+
ESCAROLA		TXNFACTOR	ESC			4	AT1G20900	+	+	+	+
		PROTEIN_CODING				4	AT1G21830	+	+	+	+
		PROTEIN_CODING				4	AT1G21835	+	+	+	+
urease accessory protein F		PROTEIN_CODING	UREF			4	AT1G21840	+	+	+	+
	AP2-EREBP Transcription Factor Family	TXNFACTOR				4	AT1G22190	+	+	+	+
		PROTEIN_CODING				4	AT1G23710	+	+	+	+
		PROTEIN_CODING				4	AT1G23720	+	+	+	+
trehalose-phosphatase/synthase 9	Glycosyltransferase Gene Families,Trehalose Biosynthesis Gene Families	METABOLIC	TPS9	Root NxTime, Shoot NxTime	2	4	AT1G23870	+	+	+		+
		PROTEIN_CODING				4	AT1G25400	+	+	+	+
PHYTOCHROME AND FLOWERING TIME 1		PROTEIN_CODING	PFT1			4	AT1G25540	+	+	+	+
TEMPRANILLO 1	ABI3VP1 Transcription Factor Family	TXNFACTOR	TEM1			4	AT1G25560	+	+	+	+
general regulatory factor 12	14-3-3 proteins	PROTEIN_CODING	GRF12			4	AT1G26480	+	+	+	+
		PROTEIN_CODING				4	AT1G26500	+	+	+	+
TBP-associated factor 4B		PROTEIN_CODING	TAF4B			4	AT1G27720	+	+	+	+
		PROTEIN_CODING				4	AT1G29640	+	+	+	+
nudix hydrolase homolog 25		PROTEIN_CODING	NUDX25			4	AT1G30110	+	+	+		+
	AGC Family	PROTEIN_CODING				4	AT1G30640	+	+	+		+
		PROTEIN_CODING				4	AT1G30740	+	+	+	+
	basic Helix-Loop-Helix (bHLH) Transcription Factor,bHLH Transcription Factor Family	TXNFACTOR	MYC2			4	AT1G32640	+	+	+	+
		PROTEIN_CODING		Shoot NxTime	1	4	AT1G32920	+	+	+	+
		PROTEIN_CODING		Root NxTime, Shoot NxTime	2	4	AT1G32928	+	+	+	+
		PROTEIN_CODING				4	AT1G49700	+	+	+	+
	FH2 proteins	PROTEIN_CODING				4	AT1G59910	+	+	+	+
		PROTEIN_CODING				4	AT1G61370	+	+		+		0.00511547	-0.500854
pentatricopeptide repeat 336		PROTEIN_CODING	PPR336	Shoot NxTime	1	4	AT1G61870	+	+	+	+
		PROTEIN_CODING				4	AT1G61890	+	+	+	+
	WRKY Transcription Factor Family,WRKY Transcription Factor Superfamily	TXNFACTOR	WRKY6			4	AT1G62300	+	+	+	+
	C3H Transcription Factor Family	PROTEIN_CODING		Shoot NxTime	1	4	AT1G63840	+	+	+	+
calmodulin like 23	EF-hand containing proteins	PROTEIN_CODING	CML23			4	AT1G66400	+	+	+	+
lipoxygenase 6	Acyl Lipid Metabolism Family	METABOLIC	LOX6			4	AT1G67560	+	+		+		0.00647596	-0.504944
	G2-like Transcription Factor Family	TXNFACTOR	HHO2	Root NxTime, Shoot NxTime	2	4	AT1G68670	+	+		+	+
male gametophyte defective 3		PROTEIN_CODING	MGP3	Root NxTime, Shoot NxTime	2	4	AT1G68990	+	+	+	+
BES1-interacting Myc-like protein 2	basic Helix-Loop-Helix (bHLH) Transcription Factor,bHLH Transcription Factor Family	TXNFACTOR	BIM2			4	AT1G69010	+	+	+	+
ABI five binding protein		PROTEIN_CODING	AFP1	Shoot NxTime	1	4	AT1G69260	+	+		+	+
cytochrome P450, family 704, subfamily B, polypeptide 1	Cytochrome P450	METABOLIC	CYP704B1			4	AT1G69500	+	+	+	+
		PROTEIN_CODING				4	AT1G69510	+	+	+	+
		PROTEIN_CODING		Root NxTime, Shoot NxTime	2	4	AT1G70780	+	+	+	+
	C2H2 Transcription Factor Family	PROTEIN_CODING		Shoot NxTime	1	4	AT1G70790	+		+		+	0.00191993	0.497121
	AP2-EREBP Transcription Factor Family	TXNFACTOR				4	AT1G71520	+	+	+	+
		PROTEIN_CODING				4	AT1G71530	+	+	+	+
GDP-4-keto-6-deoxymannose-3,5-epimerase-4-reductase 1		METABOLIC	GER1			4	AT1G73250	+	+	+	+
	Acyl Lipid Metabolism Family	PROTEIN_CODING		Shoot NxTime	1	4	AT1G73480	+	+	+	+
		PROTEIN_CODING				4	AT1G73510	+	+	+	+
		PROTEIN_CODING				4	AT1G73530	+	+	+	+
nudix hydrolase homolog 21		METABOLIC	NUDT21			4	AT1G73540	+	+	+	+
	Acyl Lipid Metabolism Family	PROTEIN_CODING				4	AT1G73550	+	+	+	+
Walls Are Thin 1	Nodulin-like protein family	PROTEIN_CODING	WAT1			4	AT1G75500	+	+	+	+
		PROTEIN_CODING				4	AT1G75810	+	+	+	+
		PROTEIN_CODING				4	AT1G76170	+	+	+	+
EARLY RESPONSE TO DEHYDRATION 14		PROTEIN_CODING	ERD14	Shoot NxTime	1	4	AT1G76180	+	+	+	+
		PROTEIN_CODING				4	AT1G76185	+	+	+	+
		PROTEIN_CODING		Shoot NxTime	1	4	AT1G76600	+	+	+	+
		PROTEIN_CODING				4	AT1G76610	+	+	+	+
phosphoglycerate/bisphosphoglycerate mutase		METABOLIC	PGM	Root NxTime, Shoot NxTime	2	4	AT1G78050	+			+	+	6.33593e-32	1.63106
related to AP2 4	AP2-EREBP Transcription Factor Family	TXNFACTOR	RAP2.4			4	AT1G78080	+	+	+	+
mechanosensitive channel of small conductance-like 6	Mechanosensitive Ion Channel Family	PROTEIN_CODING	MSL6			4	AT1G78610	+	+	+	+
embryo defective 1473		PROTEIN_CODING	emb1473			4	AT1G78630	+	+	+	+
BES1/BZR1 homolog 4	BZR Transcription Factor Family	TXNFACTOR	BEH4			4	AT1G78700	+	+	+	+
TRICHOME BIREFRINGENCE-LIKE 42		PROTEIN_CODING	TBL42			4	AT1G78710	+	+	+	+
indole-3-acetic acid inducible 15		PROTEIN_CODING	IAA15			4	AT1G80390	+	+		+		0.0344048	0.592446
		PROTEIN_CODING				4	AT1G80450	+	+	+	+
		PROTEIN_CODING				4	AT1G80865	+	+		+	+
		PROTEIN_CODING	J8	Root NxTime	1	4	AT1G80920	+	+	+	+
		PROTEIN_CODING		Shoot NxTime	1	4	AT2G01021	+	+	+	+
PIGMENT DEFECTIVE 345		METABOLIC	PDE345	Shoot NxTime	1	4	AT2G01140	+	+	+	+
endoxyloglucan transferase A3	Glycoside Hydrolase Gene Families	PROTEIN_CODING	EXGT-A3			4	AT2G01850	+	+	+	+
		PROTEIN_CODING				4	AT2G02610	+	+	+	+
		PROTEIN_CODING				4	AT2G05786	+	+	+	+
	Glycoside Hydrolase Gene Families	PROTEIN_CODING				4	AT2G05790	+	+	+	+
		PROTEIN_CODING				4	AT2G18090	+	+	+		+
		PROTEIN_CODING				4	AT2G21130	+	+	+					*
GLYCINE-RICH RNA-BINDING PROTEIN 7		PROTEIN_CODING	GRP7			4	AT2G21660	+	+	+	+
		PROTEIN_CODING				4	AT2G21680	+	+	+	+
GL2-EXPRESSION MODULATOR		PROTEIN_CODING	GEM			4	AT2G22475	+	+	+	+
		PROTEIN_CODING				4	AT2G23120	+	+	+					*
		PROTEIN_CODING				4	AT2G24550	+	+	+	+
		METABOLIC				4	AT2G25450	+	+	+	+
		PROTEIN_CODING				4	AT2G25460	+	+	+	+
receptor like protein 21		PROTEIN_CODING	RLP21			4	AT2G25470	+	+	+	+
		PROTEIN_CODING				4	AT2G25482	+	+	+	+
		PROTEIN_CODING	AR781	Root NxTime	1	4	AT2G26530	+	+	+	+
		PROTEIN_CODING				4	AT2G28400	+	+	+	+
low-molecular-weight cysteine-rich 32		PROTEIN_CODING	LCR32			4	AT2G28405	+	+	+	+
		PROTEIN_CODING				4	AT2G28410	+	+	+	+
UDP-glucosyl transferase 87A2	Glycosyltransferase Gene Families	PROTEIN_CODING	UGT87A2			4	AT2G30140	+	+	+	+
	Glycosyltransferase Gene Families	PROTEIN_CODING				4	AT2G30150	+	+	+	+
		PROTEIN_CODING				4	AT2G32140	+	+	+	+
		PROTEIN_CODING				4	AT2G32160	+	+	+	+
plastid transcriptionally active 18		PROTEIN_CODING	PTAC18			4	AT2G32180	+	+	+	+
		PROTEIN_CODING				4	AT2G32200	+	+	+	+
		PROTEIN_CODING				4	AT2G32210	+	+	+	+
	Cytoplasmic ribosomal protein gene family	PROTEIN_CODING		Shoot NxTime	1	4	AT2G32220	+	+	+	+
		PROTEIN_CODING		Root NxTime	1	4	AT2G36950	+	+	+	+
Aldo-keto reductase family 4 member C8		METABOLIC	AKR4C8			4	AT2G37760	+	+	+	+
Chloroplastic aldo-keto reductase		METABOLIC	ChlAKR			4	AT2G37770	+	+	+	+
eukaryotic translation initiation factor 2	Eukaryotic Initiation Factor Gene Family	PROTEIN_CODING	EIF2	Shoot NxTime	1	4	AT2G39990	+	+	+	+
ortholog of sugar beet HS1 PRO-1 2		PROTEIN_CODING	HSPRO2			4	AT2G40000	+	+	+	+
		PROTEIN_CODING				4	AT2G40004	+	+	+	+
		PROTEIN_CODING				4	AT2G40020	+	+	+	+
calmodulin 2	EF-hand containing proteins	PROTEIN_CODING	CAM2			4	AT2G41110	+	+	+	+
		PROTEIN_CODING				4	AT2G41330	+	+	+	+
		PROTEIN_CODING				4	AT2G41650	+	+	+		+
		PROTEIN_CODING				4	AT2G41800	+	+	+	+
phospholipase D beta 1	Acyl Lipid Metabolism Family,Phospholipase D,Phospholipase D (Zarsky group)	METABOLIC	PLDBETA1			4	AT2G42010	+	+	+	+
lateral organ boundaries-domain 16	AS2 family,Lateral Organ Boundaries Gene Family	TXNFACTOR	LBD16			4	AT2G42430	+	+		+		2.37245e-06	-0.744567
ILI1 binding bHLH 1	basic Helix-Loop-Helix (bHLH) Transcription Factor,bHLH Transcription Factor Family	TXNFACTOR	IBH1			4	AT2G43060	+	+	+					*
	NLP Transcription Factor Family	TXNFACTOR		Shoot NxTime	1	4	AT2G43500	+	+	+			0.0875054	-0.403812
		METABOLIC				4	AT2G44660	+	+	+	+
AT-hook motif nuclear-localized protein 22		TXNFACTOR	AHL22			4	AT2G45430	+	+	+	+
		PROTEIN_CODING				4	AT2G45590	+	+	+		+
TCP domain protein 9	TCP transcription factor family ï¿½	TXNFACTOR	TCP9			4	AT2G45680	+	+	+	+
		PROTEIN_CODING				4	AT2G46170	+		+	+		0.0335679	-0.416159
ABI-1-like 1		PROTEIN_CODING	ABIL1			4	AT2G46225	+	+	+	+
G-box binding factor 3	basic region leucine zipper (bZIP) Transcription Factor,bZIP Transcription Factor Family	TXNFACTOR	GBF3	Root NxTime	1	4	AT2G46270	+	+	+	+
		PROTEIN_CODING				4	AT2G46780	+	+	+	+
phytochrome interacting factor 3-like 1	basic Helix-Loop-Helix (bHLH) Transcription Factor,bHLH Transcription Factor Family	TXNFACTOR	PIL1			4	AT2G46970	+	+	+	+
Pto-interacting 1-4		PROTEIN_CODING	PTI1-4	Root NxTime	1	4	AT2G47060	+	+	+	+
UPBEAT1	basic Helix-Loop-Helix (bHLH) Transcription Factor,bHLH Transcription Factor Family	TXNFACTOR	UPB1	Root NxTime	1	4	AT2G47270	+	+	+	+
		PROTEIN_CODING				4	AT2G48160	+	+	+	+
	Polysaccharide Lyase Gene Families	PROTEIN_CODING				4	AT3G01270	+	+	+	+
hypersensitive induced reaction 2		PROTEIN_CODING	HIR2			4	AT3G01290	+	+	+	+
		PROTEIN_CODING				4	AT3G01513	+	+	+	+
		PROTEIN_CODING				4	AT3G01516	+	+	+	+
		PROTEIN_CODING				4	AT3G01520	+	+	+	+
Isoprenylcysteine methylesterase-like 2	Carbohydrate Esterase Gene Families	PROTEIN_CODING	ICME-LIKE2			4	AT3G02410	+	+	+	+
		PROTEIN_CODING				4	AT3G02430	+	+	+	+
S-adenosylmethionine decarboxylase		METABOLIC	SAMDC			4	AT3G02470	+	+	+	+
		PROTEIN_CODING				4	AT3G02480	+	+	+	+
RADIATION SENSITIVE23C		PROTEIN_CODING	RAD23C			4	AT3G02540	+	+	+	+
LOB domain-containing protein 41	AS2 family,Lateral Organ Boundaries Gene Family	TXNFACTOR	LBD41			4	AT3G02550	+	+	+	+
	Cytoplasmic ribosomal protein gene family	PROTEIN_CODING		Shoot NxTime	1	4	AT3G02560	+	+	+	+
		PROTEIN_CODING	ERCC1			4	AT3G05210	+	+	+	+
		PROTEIN_CODING				4	AT3G05320	+	+	+	+
		PROTEIN_CODING		Root NxTime, Shoot NxTime	2	4	AT3G05327	+	+	+	+
	PP2C-type phosphatases	PROTEIN_CODING				4	AT3G05640	+	+	+	+
		PROTEIN_CODING	ATSK12			4	AT3G05840	+	+	+	+
RARE-COLD-INDUCIBLE 2B	RCI2 gene Family	PROTEIN_CODING	RCI2B			4	AT3G05890	+	+	+	+
pentatricopeptide repeat 2		PROTEIN_CODING	PPR2			4	AT3G06430	+	+	+	+
		PROTEIN_CODING				4	AT3G06435	+	+	+	+
alkaline/neutral invertase C		PROTEIN_CODING	A/N-InvC	Root NxTime, Shoot NxTime	2	4	AT3G06500	+	+	+	+
	Cytoplasmic ribosomal protein gene family	PROTEIN_CODING		Shoot NxTime	1	4	AT3G06680	+	+	+	+
		PROTEIN_CODING		Shoot NxTime	1	4	AT3G07350	+				+	0.0050547	0.644075	*
serine/threonine protein kinase 2	AGC Family	PROTEIN_CODING	S6K2			4	AT3G08720	+	+	+	+
		PROTEIN_CODING				4	AT3G10116	+	+	+	+
SERINE CARBOXYPEPTIDASE-LIKE 49		PROTEIN_CODING	SCPL49			4	AT3G10410	+		+	+	+
		PROTEIN_CODING				4	AT3G10986	+	+	+	+
		PROTEIN_CODING				4	AT3G11000	+	+	+	+
FASCICLIN-like arabinogalactan protein 18 precursor		PROTEIN_CODING	FLA18			4	AT3G11700	+	+	+	+
		PROTEIN_CODING	BUG22			4	AT3G12300	+	+	+	+
		PROTEIN_CODING				4	AT3G12320	+	+	+	+
BOI-related gene 3		PROTEIN_CODING	BRG3			4	AT3G12920	+	+	+	+
		PROTEIN_CODING		Root NxTime	1	4	AT3G12930	+	+	+	+
		PROTEIN_CODING		Root NxTime	1	4	AT3G13310	+	+	+	+
	Glycoside Hydrolase Gene Families	METABOLIC	ATBFRUCT1			4	AT3G13790	+	+		+				*
RELA/SPOT homolog 2		PROTEIN_CODING	RSH2	Shoot NxTime	1	4	AT3G14050	+	+		+	+
		PROTEIN_CODING				4	AT3G14060	+	+	+	+
		PROTEIN_CODING				4	AT3G15200	+	+	+	+
ethylene responsive element binding factor 4	AP2-EREBP Transcription Factor Family	TXNFACTOR	ERF4			4	AT3G15210	+	+	+	+
	MAP Kinase Kinase Kinase Kinase (MAPKKKK) Family	PROTEIN_CODING				4	AT3G15220	+	+	+	+
		PROTEIN_CODING				4	AT3G15240	+	+	+	+
		PROTEIN_CODING				4	AT3G15440	+	+	+	+
AUTOPHAGY 8H		PROTEIN_CODING	APG8H			4	AT3G15580	+	+	+	+
TOPLESS-related 2		PROTEIN_CODING	TPR2			4	AT3G16830	+	+	+	+
		PROTEIN_CODING				4	AT3G17120	+	+	+			0.0411107	-0.382277
tetraticopeptide domain-containing thioredoxin		PROTEIN_CODING	TDX			4	AT3G17880	+	+	+	+
		PROTEIN_CODING				4	AT3G18180	+	+	+	+
		PROTEIN_CODING				4	AT3G18190	+	+	+	+
		PROTEIN_CODING				4	AT3G19035	+	+	+	+
		PROTEIN_CODING				4	AT3G19390	+	+	+	+
		PROTEIN_CODING				4	AT3G19400	+	+	+	+
BUB (BUDDING UNINHIBITED BY BENZYMIDAZOL) 3.1		PROTEIN_CODING	BUB3.1			4	AT3G19590	+	+	+	+
PYRIMIDINE B		METABOLIC	PYRB	Shoot NxTime	1	4	AT3G20330	+	+	+	+
		PROTEIN_CODING				4	AT3G20340	+	+	+	+
		PROTEIN_CODING				4	AT3G20350	+	+	+	+
indole-3-acetic acid inducible 2		PROTEIN_CODING	IAA2	Root NxTime	1	4	AT3G23030	+	+	+	+
	Acyl Lipid Metabolism Family	PROTEIN_CODING				4	AT3G23470	+	+	+	+
UDP-D-glucuronate 4-epimerase 6	Miscellaneous Membrane Protein Families	METABOLIC	GAE6			4	AT3G23820	+		+		+	0.0970878	0.38156
GATA transcription factor 1	C2C2-Gata Transcription Factor Family	TXNFACTOR	GATA1			4	AT3G24050	+	+	+	+
ethylene response DNA binding factor 3	RAV Transcription Factor Family	TXNFACTOR	EDF3			4	AT3G25730	+		+			0.0926503	-0.301639	*
ribosomal protein L12-A		PROTEIN_CODING	RPL12-A			4	AT3G27830	+	+	+	+
		PROTEIN_CODING				4	AT3G27831	+	+	+	+
P1R3		PROTEIN_CODING	P1R3			4	AT3G29370	+	+	+	+
		PROTEIN_CODING				4	AT3G29375	+	+	+	+
EARLY RESPONSIVE TO DEHYDRATION 5		METABOLIC	ERD5	Root NxTime	1	4	AT3G30775	+	+	+	+
PHYTOCLOCK 1	G2-like Transcription Factor Family	TXNFACTOR	PCL1	Shoot NxTime	1	4	AT3G46640	+	+	+		+
glutamine-dependent asparagine synthase 1		METABOLIC	ASN1	Root NxTime, Shoot NxTime	2	4	AT3G47340	+	+	+	+
		PROTEIN_CODING				4	AT3G47341	+	+	+	+
peroxin 11B		PROTEIN_CODING	PEX11B			4	AT3G47430	+	+	+	+
tonoplast intrinsic protein 5;1	Aquaporin Families,MIP family	PROTEIN_CODING	TIP5%3B1			4	AT3G47440	+	+	+	+
cytochrome P450, family 94, subfamily B, polypeptide 3	Cytochrome P450	METABOLIC	CYP94B3			4	AT3G48520	+	+	+	+
ACYL-ACTIVATING ENZYME 3		PROTEIN_CODING	AAE3	Root NxTime, Shoot NxTime	2	4	AT3G48990	+				+	0.00172294	0.493255	*
		PROTEIN_CODING		Root NxTime	1	4	AT3G49790	+	+	+	+
		PROTEIN_CODING				4	AT3G50910	+	+	+		+
		PROTEIN_CODING				4	AT3G54000	+	+	+	+
triosephosphate isomerase		METABOLIC	TPI	Shoot NxTime	1	4	AT3G55440	+	+	+		+
jasmonate-regulated gene 21		METABOLIC	JRG21			4	AT3G55970	+	+	+	+
		PROTEIN_CODING				4	AT3G57400	+	+	+	+
tetratricopetide-repeat thioredoxin-like 4		PROTEIN_CODING	TTL4			4	AT3G58620	+	+	+	+
citrate synthase 2		METABOLIC	CSY2			4	AT3G58750	+	+	+	+
	MAP Kinase Kinase Kinase (MAPKKK) Family	PROTEIN_CODING		Root NxTime, Shoot NxTime	2	4	AT3G58760	+	+	+	+
PHY RAPIDLY REGULATED 2		PROTEIN_CODING	PAR2			4	AT3G58850	+	+	+	+
		PROTEIN_CODING				4	AT3G60150	+	+	+	+
DYNAMIN-like 1E		PROTEIN_CODING	DL1E			4	AT3G60190	+	+	+	+
		PROTEIN_CODING				4	AT3G60200	+	+	+	+
		PROTEIN_CODING		Shoot NxTime	1	4	AT3G60690	+	+	+		+
low-molecular-weight cysteine-rich 54		PROTEIN_CODING	LCR54			4	AT3G61182	+	+	+	+
cysteine synthase C1	Miscellaneous Membrane Protein Families	METABOLIC	CYSC1			4	AT3G61440	+	+	+					*
photosystem I light harvesting complex gene 2	Chloroplast and Mitochondria gene families	PROTEIN_CODING	LHCA2			4	AT3G61470	+	+	+					*
arabinogalactan protein 20		PROTEIN_CODING	AGP20			4	AT3G61640	+	+	+	+
		PROTEIN_CODING				4	AT3G61820	+	+	+	+
	PP2C-type phosphatases	TXNFACTOR				4	AT3G62260	+	+	+	+
		PROTEIN_CODING				4	AT3G62640	+	+	+	+
		PROTEIN_CODING		Shoot NxTime	1	4	AT3G62650	+	+	+	+
EID1-like 3		PROTEIN_CODING	EDL3			4	AT3G63060	+	+	+	+
		PROTEIN_CODING				4	AT3G63070	+	+	+	+
	C3H Transcription Factor Family	PROTEIN_CODING				4	AT4G01245	+	+	+	+
	WRKY Transcription Factor Family,WRKY Transcription Factor Superfamily	TXNFACTOR	WRKY22			4	AT4G01250	+	+	+	+
		PROTEIN_CODING				4	AT4G05060	+	+	+	+
		PROTEIN_CODING				4	AT4G05071	+	+	+	+
polyubiquitin 10		PROTEIN_CODING	UBQ10	Root NxTime, Shoot NxTime	2	4	AT4G05320	+	+	+	+
EXORDIUM		PROTEIN_CODING	EXO			4	AT4G08950	+	+	+	+
RING-H2 finger A1B		PROTEIN_CODING	RHA1B			4	AT4G11360	+	+	+	+
RING-H2 finger A1A		PROTEIN_CODING	RHA1A			4	AT4G11370	+	+	+	+
ROTUNDIFOLIA like 12		PROTEIN_CODING	RTFL12			4	AT4G13395	+	+	+	+
		PROTEIN_CODING				4	AT4G15620	+	+	+	+
		PROTEIN_CODING				4	AT4G17486	+	+	+	+
ethylene responsive element binding factor 6	AP2-EREBP Transcription Factor Family	TXNFACTOR	ERF6			4	AT4G17490	+	+	+	+
		PROTEIN_CODING				4	AT4G17610	+	+	+	+
calcineurin B-like protein 1	Calcineurin B-like Calcium Sensor Proteins (AtCBLs),EF-hand containing proteins	PROTEIN_CODING	CBL1			4	AT4G17615	+	+	+	+
WRKY DNA-binding protein 28	WRKY Transcription Factor Family,WRKY Transcription Factor Superfamily	TXNFACTOR	WRKY28			4	AT4G18170	+	+	+	+
pyrimidine deaminase		METABOLIC	PyrD			4	AT4G20960	+	+	+	+
	basic Helix-Loop-Helix (bHLH) Transcription Factor,bHLH Transcription Factor Family	TXNFACTOR				4	AT4G20970	+	+	+	+
ACT domain repeat 7		PROTEIN_CODING	ACR7			4	AT4G22780	+	+	+			0.0652166	-0.414955
	C2C2-Dof Transcription Factor Family,Dof family	TXNFACTOR		Root NxTime	1	4	AT4G24060	+	+	+	+
CBL-interacting protein kinase 8	CBL-interacting serione-threonine Protein Kinases (AtCIPKs)	PROTEIN_CODING	CIPK8			4	AT4G24400	+	+		+		2.07432e-11	1.00029
ubiquitin-specific protease 16		PROTEIN_CODING	UBP16			4	AT4G24560	+	+	+		+
		PROTEIN_CODING				4	AT4G25030	+	+	+	+
		PROTEIN_CODING				4	AT4G25040	+	+	+	+
RESISTANT TO P. SYRINGAE 2		PROTEIN_CODING	RPS2			4	AT4G26090	+	+	+			0.0539997	-0.367369
		PROTEIN_CODING				4	AT4G27270	+	+	+	+
	EF-hand containing proteins	PROTEIN_CODING				4	AT4G27280	+	+	+	+
		PROTEIN_CODING				4	AT4G27290	+	+	+	+
PELOTA		PROTEIN_CODING	PEL1			4	AT4G27650	+	+	+	+
		PROTEIN_CODING				4	AT4G27654	+	+	+	+
		PROTEIN_CODING				4	AT4G27657	+	+	+	+
		PROTEIN_CODING				4	AT4G28230	+	+	+	+
		PROTEIN_CODING				4	AT4G28240	+	+	+	+
		PROTEIN_CODING				4	AT4G29090	+	+	+	+
		PROTEIN_CODING		Shoot NxTime	1	4	AT4G29780	+	+	+	+
		PROTEIN_CODING				4	AT4G29790	+	+	+	+
		PROTEIN_CODING				4	AT4G29950	+		+	+	+
	basic Helix-Loop-Helix (bHLH) Transcription Factor,bHLH Transcription Factor Family	TXNFACTOR				4	AT4G30410	+	+	+	+
Usually multiple acids move in and out Transporters 34	Nodulin-like protein family	PROTEIN_CODING	UMAMIT34			4	AT4G30420	+	+	+	+
		PROTEIN_CODING				4	AT4G30600	+	+	+	+
BRI1 SUPPRESSOR 1		PROTEIN_CODING	BRS1			4	AT4G30610	+	+	+	+
S-domain-2 5		PROTEIN_CODING	SD2-5			4	AT4G32300	+	+	+			0.000463351	-0.66621
		PROTEIN_CODING				4	AT4G33800	+	+	+	+
		PROTEIN_CODING				4	AT4G34412	+	+	+	+
		PROTEIN_CODING				4	AT4G34420	+	+	+	+
		PROTEIN_CODING		Shoot NxTime	1	4	AT4G35850	+	+	+	+
armadillo repeat only 3		PROTEIN_CODING	ARO3			4	AT4G36030	+	+	+	+
DnaJ11		PROTEIN_CODING	J11	Root NxTime	1	4	AT4G36040	+	+	+	+
		PROTEIN_CODING				4	AT4G36640	+	+	+	+
		PROTEIN_CODING				4	AT4G36660	+	+	+	+
	Glycosyltransferase Gene Families	METABOLIC				4	AT4G36770	+	+	+	+
		PROTEIN_CODING				4	AT4G36790	+	+	+	+
ACCELERATED CELL DEATH 2		METABOLIC	ACD2			4	AT4G37000	+	+	+			0.0686694	-0.471067
BTB and TAZ domain protein 5		TXNFACTOR	BT5	Root NxTime	1	4	AT4G37610	+	+	+	+
		PROTEIN_CODING				4	AT4G37700	+	+	+	+
ROP (rho of plants) guanine nucleotide exchange factor 1		PROTEIN_CODING	ROPGEF1			4	AT4G38430	+	+	+	+
MINIYO		PROTEIN_CODING	IYO			4	AT4G38440	+	+	+	+
RESPONSIVE TO DEHYDRATION 19		PROTEIN_CODING	RD19			4	AT4G39090	+	+	+	+
EGG CELL 1.4		PROTEIN_CODING	EC1.4			4	AT4G39340	+	+	+	+
cellulose synthase A2	Glycosyltransferase Gene Families,Plant Cell Wall Biosynthesis Families	METABOLIC	CESA2			4	AT4G39350	+	+	+	+
BRASSINOSTEROID INSENSITIVE 1	Receptor kinase-like protein family	PROTEIN_CODING	BRI1			4	AT4G39400	+	+	+			0.0689177	-0.296447
POLARIS		PROTEIN_CODING	PLS			4	AT4G39403	+	+	+	+
ferretin 1		PROTEIN_CODING	FER1			4	AT5G01600	+	+	+	+
		PROTEIN_CODING				4	AT5G01610	+	+	+	+
TRICHOME BIREFRINGENCE-LIKE 35		PROTEIN_CODING	TBL35			4	AT5G01620	+	+	+	+
		PROTEIN_CODING				4	AT5G01760	+	+	+	+
Salt Induced Serine rich		PROTEIN_CODING	SIS	Root NxTime	1	4	AT5G02020	+	+	+	+
		PROTEIN_CODING				4	AT5G02240	+	+	+	+
LOG2-LIKE UBIQUITIN LIGASE1		PROTEIN_CODING	LUL1	Shoot NxTime	1	4	AT5G03200	+	+	+	+
		PROTEIN_CODING				4	AT5G03204	+	+	+	+
DBP-interacting protein 2		PROTEIN_CODING	DIP2			4	AT5G03210	+	+	+	+
		PROTEIN_CODING		Root NxTime, Shoot NxTime	2	4	AT5G03380	+		+	+	+
		PROTEIN_CODING				4	AT5G03700	+	+		+		0.00915629	-0.68035
zinc finger of Arabidopsis thaliana 6	C2H2 Transcription Factor Family	TXNFACTOR	ZAT6			4	AT5G04340	+	+	+					*
		PROTEIN_CODING		Root NxTime	1	4	AT5G05400	+	+	+		+
DRE-binding protein 2A	AP2-EREBP Transcription Factor Family	TXNFACTOR	DREB2A	Shoot NxTime	1	4	AT5G05410	+	+	+					*
		TXNFACTOR				4	AT5G05790	+	+	+	+
syntaxin of plants 132	SNAREs	PROTEIN_CODING	SYP132			4	AT5G08080	+	+	+	+
		PROTEIN_CODING				4	AT5G08090	+	+	+	+
	C3H Transcription Factor Family	PROTEIN_CODING				4	AT5G08139	+	+	+	+
basic leucine-zipper 75	basic region leucine zipper (bZIP) Transcription Factor	PROTEIN_CODING	bZIP75			4	AT5G08141	+	+	+	+
	NAC Transcription Factor Family	TXNFACTOR	ATAF2			4	AT5G08790	+	+	+	+
	Receptor kinase-like protein family	PROTEIN_CODING		Root NxTime	1	4	AT5G10290	+	+	+	+
		PROTEIN_CODING				4	AT5G10336	+	+	+	+
		PROTEIN_CODING				4	AT5G11710	+	+	+	+
arabinogalactan protein 15		PROTEIN_CODING	AGP15			4	AT5G11740	+	+	+	+
		PROTEIN_CODING				4	AT5G11750	+	+	+	+
WRKY DNA-binding protein 75	WRKY Transcription Factor Family,WRKY Transcription Factor Superfamily	TXNFACTOR	WRKY75			4	AT5G13080	+	+	+					*
		PROTEIN_CODING				4	AT5G13090	+	+	+	+
		PROTEIN_CODING		Shoot NxTime	1	4	AT5G13100	+	+	+	+
		PROTEIN_CODING				4	AT5G13230	+	+	+	+
sigma factor 4		PROTEIN_CODING	SIG4			4	AT5G13730	+	+	+	+
zinc induced facilitator 1		PROTEIN_CODING	ZIF1			4	AT5G13740	+	+	+	+
		PROTEIN_CODING				4	AT5G13760	+	+	+	+
		PROTEIN_CODING				4	AT5G13770	+	+	+	+
LEAFY PETIOLE	AP2-EREBP Transcription Factor Family	TXNFACTOR	LEP			4	AT5G13910	+	+	+	+
TRANSPARENT TESTA 4		METABOLIC	TT4			4	AT5G13930	+	+	+	+
carbonic anhydrase 2		PROTEIN_CODING	CA2			4	AT5G14740	+	+		+				*
chromatin remodeling factor17		PROTEIN_CODING	CHR17			4	AT5G18620	+	+	+	+
	Acyl Lipid Metabolism Family	METABOLIC				4	AT5G18630	+	+	+	+
		PROTEIN_CODING		Root NxTime	1	4	AT5G21940	+	+	+	+
		PROTEIN_CODING	VPS24.1			4	AT5G22950	+	+	+	+
EIN3-binding F box protein 2		PROTEIN_CODING	EBF2			4	AT5G25350	+	+				8.60064e-05	-0.458337	*
		PROTEIN_CODING				4	AT5G28350	+	+	+	+
		PROTEIN_CODING				4	AT5G28370	+	+	+	+
		PROTEIN_CODING				4	AT5G39240	+	+	+	+
		PROTEIN_CODING				4	AT5G41280	+	+		+				*
		PROTEIN_CODING				4	AT5G42950	+	+	+	+
		PROTEIN_CODING				4	AT5G44220	+	+	+	+
		PROTEIN_CODING		Shoot NxTime	1	4	AT5G47210	+	+	+	+
		PROTEIN_CODING				4	AT5G47229	+	+	+	+
nudix hydrolase homolog 8		PROTEIN_CODING	NUDT8	Shoot NxTime	1	4	AT5G47240	+	+	+	+
		PROTEIN_CODING				4	AT5G49280	+	+	+	+
receptor like protein 56		PROTEIN_CODING	RLP56			4	AT5G49290	+	+	+	+
ATP citrate lyase subunit B 2	Acyl Lipid Metabolism Family	METABOLIC	ACLB-2			4	AT5G49460	+	+	+	+
SQUAMOSA PROMOTER-BINDING PROTEIN LIKE 13A	SBP Transcription Factor Family,Superfamily of zinc-coordinating DNA-binding proteins	TXNFACTOR	SPL13A			4	AT5G50570	+	+	+	+
SUMO-activating enzyme 1B		PROTEIN_CODING	SAE1B			4	AT5G50580	+	+	+	+
hydroxysteroid dehydrogenase 4		PROTEIN_CODING	HSD4			4	AT5G50590	+	+	+	+
SQUAMOSA PROMOTER-BINDING PROTEIN LIKE 13B	Superfamily of zinc-coordinating DNA-binding proteins	TXNFACTOR	SPL13B			4	AT5G50670	+	+	+	+
SUMO activating enzyme 1B		PROTEIN_CODING	SAE1B			4	AT5G50680	+	+	+	+
hydroxysteroid dehydrogenase 7		PROTEIN_CODING	HSD7			4	AT5G50690	+	+	+	+
		PROTEIN_CODING				4	AT5G50900	+	+	+			0.0233582	-0.406687
		PROTEIN_CODING		Shoot NxTime	1	4	AT5G53440	+	+	+	+
OBP3-responsive gene 1		PROTEIN_CODING	ORG1			4	AT5G53450	+	+	+	+
		PROTEIN_CODING				4	AT5G53590	+	+	+	+
		PROTEIN_CODING				4	AT5G53592	+	+		+	+
		PROTEIN_CODING				4	AT5G56260	+	+	+	+
WRKY DNA-binding protein 2	WRKY Transcription Factor Family,WRKY Transcription Factor Superfamily,WRKY Transcription Factor Superfamily	TXNFACTOR	WRKY2	Root NxTime, Shoot NxTime	2	4	AT5G56270	+	+	+	+
	Glycosyltransferase Gene Families	PROTEIN_CODING				4	AT5G57500	+	+	+	+
xyloglucan endotransglucosylase/hydrolase 25	Glycoside Hydrolase Gene Families	PROTEIN_CODING	XTH25			4	AT5G57550	+	+	+	+
Touch 4	Glycoside Hydrolase Gene Families	PROTEIN_CODING	TCH4			4	AT5G57560	+	+	+	+
		PROTEIN_CODING				4	AT5G57565	+	+	+	+
		PROTEIN_CODING		Shoot NxTime	1	4	AT5G58720	+	+	+	+
	EF-hand containing proteins	PROTEIN_CODING				4	AT5G59230	+	+	+	+
RESPONSIVE TO HIGH LIGHT 41	C2H2 Transcription Factor Family	TXNFACTOR	RHL41			4	AT5G59820	+	+	+	+
		PROTEIN_CODING				4	AT5G59830	+	+	+	+
		PROTEIN_CODING		Root NxTime	1	4	AT5G60680	+	+	+	+
		PROTEIN_CODING				4	AT5G61970	+	+	+	+
		PROTEIN_CODING				4	AT5G62510	+	+	+	+
similar to RCD one 5		PROTEIN_CODING	SRO5			4	AT5G62520	+	+	+	+
NAC domain containing protein 102	NAC Transcription Factor Family	TXNFACTOR	NAC102			4	AT5G63790	+	+	+	+
MUCILAGE-MODIFIED 2	Glycoside Hydrolase Gene Families	PROTEIN_CODING	MUM2	Shoot NxTime	1	4	AT5G63800	+	+	+	+
		PROTEIN_CODING				4	AT5G64270	+	+	+	+
arabinogalactan protein 1		PROTEIN_CODING	AGP1			4	AT5G64310	+	+	+	+
oligopeptide transporter 4	Organic Solute Cotransporters	PROTEIN_CODING	OPT4	Root NxTime, Shoot NxTime	2	4	AT5G64410	+	+	+			0.0183701	-0.332323
annexin 2		PROTEIN_CODING	ANNAT2			4	AT5G65020	+	+	+	+
TGACG sequence-specific binding protein 1	basic region leucine zipper (bZIP) Transcription Factor,bZIP Transcription Factor Family,TGA3-like	TXNFACTOR	TGA1	Root NxTime, Shoot NxTime	2	4	AT5G65210	+	+	+		+
		PROTEIN_CODING				4	AT5G65220	+	+	+	+
GCR2-like 1		PROTEIN_CODING	GCL1			4	AT5G65280	+	+	+	+
		PROTEIN_CODING				4	AT5G65290	+	+	+	+
		PROTEIN_CODING		Root NxTime, Shoot NxTime	2	4	AT5G65300	+	+	+	+
phosphoenolpyruvate carboxykinase 2		PROTEIN_CODING	PCK2	Root NxTime	1	4	AT5G65690	+	+	+	+
		PROTEIN_CODING		Shoot NxTime	1	4	AT5G65900	+	+	+	+
		PROTEIN_CODING		Root NxTime, Shoot NxTime	2	4	AT5G66530	+	+	+	+
		PROTEIN_CODING				4	AT5G66580	+	+	+	+
		PROTEIN_CODING				4	AT5G66590	+	+	+	+
		PROTEIN_CODING		Root NxTime	1	4	AT5G66650	+	+	+	+
		PROTEIN_CODING				4	AT5G67290	+	+	+	+
myb domain protein r1	MYB,MYB Transcription Factor Family	TXNFACTOR	MYBR1			4	AT5G67300	+	+	+	+
cytochrome P450, family 81, subfamily G, polypeptide 1	Cytochrome P450	METABOLIC	CYP81G1			4	AT5G67310	+	+	+	+
high expression of osmotically responsive genes 15		PROTEIN_CODING	HOS15			4	AT5G67320	+	+	+	+
3-ketoacyl-CoA synthase 1	Acyl Lipid Metabolism Family	METABOLIC	KCS1			3	AT1G01120	+	+	+
		PROTEIN_CODING				3	AT1G01490	+		+	+
		PROTEIN_CODING				3	AT1G01500	+		+	+
ferric reduction oxidase 2	Miscellaneous Membrane Protein Families	METABOLIC	FRO2			3	AT1G01580	+	+		+
brassinosteroid-signaling kinase 4		PROTEIN_CODING	BSK4			3	AT1G01740	+	+	+
actin depolymerizing factor 11		PROTEIN_CODING	ADF11			3	AT1G01750	+	+	+
		PROTEIN_CODING				3	AT1G01770	+	+	+
		PROTEIN_CODING				3	AT1G01830	+		+	+
		PROTEIN_CODING				3	AT1G01840	+		+	+
	Subtilisin-like Serine Proteases	PROTEIN_CODING	SBTI1.1			3	AT1G01900	+	+	+
		PROTEIN_CODING				3	AT1G02060	+	+	+
squamosa promoter binding protein-like 8	SBP Transcription Factor Family,Superfamily of zinc-coordinating DNA-binding proteins	TXNFACTOR	SPL8			3	AT1G02065	+	+	+
gibberellin 2-oxidase 6		METABOLIC	GA2OX6			3	AT1G02400	+	+	+
		METABOLIC				3	AT1G02590	+	+	+
		PROTEIN_CODING		Root NxTime, Shoot NxTime	2	3	AT1G03220	+	+		+
		PROTEIN_CODING	PSB27			3	AT1G03600	+	+	+
		PROTEIN_CODING				3	AT1G03730	+		+	+
		PROTEIN_CODING				3	AT1G03740	+		+	+
potassium channel beta subunit 1		PROTEIN_CODING	KAB1			3	AT1G04690	+	+	+
	MAP Kinase Kinase Kinase (MAPKKK) Family	PROTEIN_CODING				3	AT1G04700	+	+	+
zinc transporter 5 precursor	Inorganic Solute Cotransporters	PROTEIN_CODING	ZIP5			3	AT1G05300	+	+	+
RAB GTPase homolog A5E		PROTEIN_CODING	RABA5E			3	AT1G05810	+	+	+
SIGNAL PEPTIDE PEPTIDASE-LIKE 5		PROTEIN_CODING	SPPL5			3	AT1G05820	+	+	+
		METABOLIC				3	AT1G06550	+	+	+
		PROTEIN_CODING				3	AT1G06560	+	+	+
		PROTEIN_CODING				3	AT1G06590	+	+	+
		METABOLIC				3	AT1G06620	+	+	+
		PROTEIN_CODING				3	AT1G06630	+	+	+
		PROTEIN_CODING				3	AT1G07135	+	+		+
	GRAS Gene Family,GRAS Transcription Factor Family	TXNFACTOR		Shoot NxTime	1	3	AT1G07520	+		+		+
		PROTEIN_CODING	APK1A			3	AT1G07570	+	+	+
		PROTEIN_CODING				3	AT1G07590	+	+	+
metallothionein 1A		PROTEIN_CODING	MT1A			3	AT1G07600	+	+	+
endomembrane-type CA-ATPase 4	Primary Pumps (ATPases) Gene Families,Primary Pumps (ATPases) Gene Family (2)	PROTEIN_CODING	ECA4			3	AT1G07670	+	+	+
		PROTEIN_CODING				3	AT1G07680	+	+	+
		PROTEIN_CODING				3	AT1G07690	+	+	+
		PROTEIN_CODING				3	AT1G07750	+	+	+
nitrate transporter 2:1	Inorganic Solute Cotransporters	PROTEIN_CODING	NRT2:1	Root NxTime, Shoot NxTime	2	3	AT1G08090	+					2.47604e-18	1.79063	*
		PROTEIN_CODING		Shoot NxTime	1	3	AT1G09060	+	+		+
respiratory burst oxidase homolog B	EF-hand containing proteins,Miscellaneous Membrane Protein Families	PROTEIN_CODING	RBOHB			3	AT1G09090	+	+	+
		METABOLIC	HEMA2			3	AT1G09940	+	+	+
RESPONSE TO ABA AND SALT 1		PROTEIN_CODING	RAS1			3	AT1G09950	+	+	+
sucrose transporter 4	Organic Solute Cotransporters,Sucrose-H+ symporters	PROTEIN_CODING	SUT4			3	AT1G09960	+	+	+
plant U-box 18	Plant U-box protein (PUB)	PROTEIN_CODING	PUB18			3	AT1G10560	+		+	+
OVERLY TOLERANT TO SALT 2		PROTEIN_CODING	OTS2			3	AT1G10570	+		+	+
		PROTEIN_CODING				3	AT1G10650	+		+			0.00769471	-0.583425
	Acyl Lipid Metabolism Family	METABOLIC				3	AT1G10740	+	+		+
		PROTEIN_CODING				3	AT1G10745	+	+		+
		PROTEIN_CODING				3	AT1G10747	+	+		+
MILDEW RESISTANCE LOCUS O 4	Miscellaneous Membrane Protein Families,MLO proteins	PROTEIN_CODING	MLO4			3	AT1G11000	+	+	+
	C3H Transcription Factor Family	PROTEIN_CODING				3	AT1G11020	+	+	+
nitrate transporter 1.1	Organic Solute Cotransporters	PROTEIN_CODING	NRT1.1	Root NxTime, Shoot NxTime	2	3	AT1G12110	+				+	0.0138656	0.682402
copper chaperone for SOD1		PROTEIN_CODING	CCS			3	AT1G12520	+	+		+
UDP-galactose transporter 3		PROTEIN_CODING	UTR3			3	AT1G14360	+		+	+
protein kinase 2A		PROTEIN_CODING	APK2A			3	AT1G14370	+		+	+
GIBBERELLIC ACID INSENSITIVE	GRAS Gene Family,GRAS Transcription Factor Family	TXNFACTOR	GAI			3	AT1G14920	+	+	+
quiescin-sulfhydryl oxidase 1		PROTEIN_CODING	QSOX1			3	AT1G15020	+	+		+
		PROTEIN_CODING				3	AT1G15030	+	+		+
		PROTEIN_CODING				3	AT1G15400	+	+	+
		PROTEIN_CODING		Shoot NxTime	1	3	AT1G15410	+	+	+
		PROTEIN_CODING		Root NxTime, Shoot NxTime	2	3	AT1G15670	+	+		+
		PROTEIN_CODING				3	AT1G15680	+	+	+
		PROTEIN_CODING		Root NxTime, Shoot NxTime	2	3	AT1G15800	+		+	+
ubiquitin-conjugating enzyme 34	Miscellaneous Membrane Protein Families	PROTEIN_CODING	UBC34			3	AT1G17280	+	+	+
		PROTEIN_CODING				3	AT1G17285	+	+	+
alanine aminotransferas		METABOLIC	AlaAT1			3	AT1G17290	+	+	+
jasmonate-zim-domain protein 5	tify family	PROTEIN_CODING	JAZ5			3	AT1G17380	+	+		+
RAB GTPase homolog A6B		PROTEIN_CODING	RABA6b			3	AT1G18200	+	+		+
	EF-hand containing proteins	PROTEIN_CODING				3	AT1G18210	+	+		+
		PROTEIN_CODING		Root NxTime	1	3	AT1G18390	+					0.0926503	-0.50713	*
		PROTEIN_CODING				3	AT1G18740	+	+		+
		PROTEIN_CODING		Shoot NxTime	1	3	AT1G18900	+		+			0.00915629	-0.347034
		TXNFACTOR				3	AT1G19000	+				+	0.00193744	0.391825
	AP2-EREBP Transcription Factor Family	TXNFACTOR				3	AT1G19210	+	+	+
	C3H Transcription Factor Family	PROTEIN_CODING				3	AT1G19310	+	+	+
		PROTEIN_CODING				3	AT1G19320	+	+	+
		PROTEIN_CODING				3	AT1G20070	+	+		+
		PROTEIN_CODING	SYTB			3	AT1G20080	+	+		+
		PROTEIN_CODING				3	AT1G20100	+	+	+
		PROTEIN_CODING				3	AT1G20110	+	+	+
		PROTEIN_CODING				3	AT1G20240	+	+	+
V-ATPase B subunit 3	Primary Pumps (ATPases) Gene Families,Primary Pumps (ATPases) Gene Family (2)	PROTEIN_CODING	VAB3			3	AT1G20260	+	+	+
		PROTEIN_CODING				3	AT1G20410	+	+	+
		PROTEIN_CODING				3	AT1G20430	+	+	+
cold-regulated 47		PROTEIN_CODING	COR47			3	AT1G20440	+	+	+
	C3H Transcription Factor Family	PROTEIN_CODING				3	AT1G20823	+	+	+
		PROTEIN_CODING				3	AT1G21010	+	+				0.0657389	-0.380636
embryo defective 2170		PROTEIN_CODING	emb2170	Root NxTime	1	3	AT1G21390	+		+	+
		PROTEIN_CODING				3	AT1G21395	+		+	+
	Acyl Lipid Metabolism Family	PROTEIN_CODING		Shoot NxTime	1	3	AT1G21400	+		+	+
		PROTEIN_CODING	SKP2A			3	AT1G21410	+	+		+
		METABOLIC	YUC11			3	AT1G21430	+	+	+
		PROTEIN_CODING				3	AT1G22060	+	+	+
		PROTEIN_CODING				3	AT1G22065	+	+	+
trehalose-6-phosphate phosphatase C		METABOLIC	TPPC			3	AT1G22210	+	+	+
methyl-CPG-binding domain 8		PROTEIN_CODING	MBD8			3	AT1G22310	+	+	+
		PROTEIN_CODING				3	AT1G22330	+	+	+
	Glycosyltransferase Gene Families	METABOLIC	UGT85A1			3	AT1G22400	+		+					*
		PROTEIN_CODING				3	AT1G23390	+	+				0.0722961	-0.396447
RS-containing zinc finger protein 21		PROTEIN_CODING	RSZ21	Shoot NxTime	1	3	AT1G23860	+	+	+
		PROTEIN_CODING				3	AT1G23935		+	+	+
		PROTEIN_CODING				3	AT1G25420	+	+		+
	Acyl Lipid Metabolism Family	PROTEIN_CODING				3	AT1G26270	+	+	+
		PROTEIN_CODING				3	AT1G26920	+	+						*
		PROTEIN_CODING				3	AT1G27300	+	+		+
		PROTEIN_CODING		Root NxTime	1	3	AT1G27700	+	+				0.022452	0.473057
ENDOPLASMIC RETICULUM RETENTION DEFECTIVE 2	Miscellaneous Membrane Protein Families	PROTEIN_CODING	ERD2			3	AT1G29330	+	+	+
plant U-box 17	Plant U-box protein (PUB)	PROTEIN_CODING	PUB17	Shoot NxTime	1	3	AT1G29340	+	+	+
		PROTEIN_CODING				3	AT1G30630	+	+	+
	Miscellaneous Membrane Protein Families	PROTEIN_CODING				3	AT1G30730	+		+	+
		PROTEIN_CODING				3	AT1G32610	+	+	+
		PROTEIN_CODING				3	AT1G32710	+		+		+
ribosomal protein 1	Cytoplasmic ribosomal protein gene family	PROTEIN_CODING	RP1	Shoot NxTime	1	3	AT1G43170	+	+		+
		PROTEIN_CODING				3	AT1G51400	+		+	+
NAC domain containing protein 19	NAC Transcription Factor Family	TXNFACTOR	NAC019			3	AT1G52890	+	+	+
pectin methylesterase 1	Carbohydrate Esterase Gene Families	PROTEIN_CODING	PME1			3	AT1G53840	+	+	+
aldehyde dehydrogenase 7B4	Acyl Lipid Metabolism Family,Aldehyde Dehydrogenase Superfamily	METABOLIC	ALDH7B4			3	AT1G54100	+	+	+
		PROTEIN_CODING				3	AT1G54110	+	+	+
cation calcium exchanger 4		PROTEIN_CODING	CCX4			3	AT1G54115	+	+	+
		PROTEIN_CODING				3	AT1G61460	+		+			0.0947367	-0.297131
nitric oxide-dependent guanylate cyclase 1		METABOLIC	NOGC1			3	AT1G62580	+	+	+
		PROTEIN_CODING		Shoot NxTime	1	3	AT1G64140	+	+		+
		PROTEIN_CODING		Shoot NxTime	1	3	AT1G64600	+	+		+
delta(3), delta(2)-enoyl CoA isomerase 1	Miscellaneous Membrane Protein Families	METABOLIC	ECI1			3	AT1G65520	+	+		+
polyamine oxidase 4		METABOLIC	PAO4	Root NxTime	1	3	AT1G65840	+	+	+
cytosolic NADP+-dependent isocitrate dehydrogenase		METABOLIC	cICDH	Shoot NxTime	1	3	AT1G65930	+				+	0.0306214	0.44008
related to ABI3/VP1 2	RAV Transcription Factor Family	TXNFACTOR	RAV2			3	AT1G68840	+	+	+
		PROTEIN_CODING				3	AT1G68845	+	+		+
		PROTEIN_CODING				3	AT1G69280	+		+	+
		PROTEIN_CODING				3	AT1G69290	+		+	+
NAC-like, activated by AP3/PI	NAC Transcription Factor Family	TXNFACTOR	NAP	Root NxTime	1	3	AT1G69490	+	+		+
		PROTEIN_CODING		Root NxTime, Shoot NxTime	2	3	AT1G69760	+	+	+
glutathione S-transferase TAU 12	Glutathione S-transferase Family	METABOLIC	GSTU12			3	AT1G69920	+		+	+
glutathione S-transferase TAU 11	Glutathione S-transferase Family	METABOLIC	GSTU11			3	AT1G69930	+		+	+
		PROTEIN_CODING		Root NxTime	1	3	AT1G70750	+			+		0.0339799	-0.363561
		PROTEIN_CODING				3	AT1G72510	+		+	+
nuclear factor Y, subunit A3	CCAAT-HAP2 Transcription Factor Family	TXNFACTOR	NF-YA3			3	AT1G72830	+					0.000235637	0.63697	*
		PROTEIN_CODING		Shoot NxTime	1	3	AT1G73240	+	+		+
		PROTEIN_CODING				3	AT1G73570	+	+		+
cyclin-dependent kinase D1;1	Core Cell Cycle Genes	PROTEIN_CODING	CDKD1%3B1			3	AT1G73690	+	+	+
		PROTEIN_CODING				3	AT1G74010	+		+					*
BRASSINAZOLE-RESISTANT 1	BZR Transcription Factor Family	TXNFACTOR	BZR1	Root NxTime, Shoot NxTime	2	3	AT1G75080	+			+		0.0283874	-0.392733
GAST1 protein homolog 1		PROTEIN_CODING	GASA1			3	AT1G75750	+	+						*
SUPPRESSOR OF PHYB-4		TXNFACTOR	SOB3			3	AT1G76500	+		+	+
		PROTEIN_CODING		Shoot NxTime	1	3	AT1G77550	+	+	+
		TXNFACTOR				3	AT1G77570	+	+	+
	AP2-EREBP Transcription Factor Family	TXNFACTOR				3	AT1G77640	+	+	+
		PROTEIN_CODING				3	AT1G78110	+	+	+
		PROTEIN_CODING				3	AT1G78260	+	+	+
glutathione S-transferase TAU 19	Glutathione S-transferase Family	METABOLIC	GSTU19			3	AT1G78380	+		+		+
		PROTEIN_CODING				3	AT1G79160			+			0.0850457	0.464271	*
		PROTEIN_CODING				3	AT1G79260	+	+	+
		PROTEIN_CODING				3	AT1G79660	+		+			0.00138507	0.553502
DUF642 L-GalL responsive gene 1		PROTEIN_CODING	DGR1			3	AT1G80240	+			+				*
	C3H Transcription Factor Family	PROTEIN_CODING		Root NxTime	1	3	AT1G80400	+	+		+
TOPLESS-related 1		PROTEIN_CODING	TPR1			3	AT1G80490	+	+	+
		PROTEIN_CODING				3	AT1G80500	+	+	+
		PROTEIN_CODING				3	AT1G80850	+	+		+
MAP kinase 17	MAP Kinase (MAPK) Family	PROTEIN_CODING	MPK17			3	AT2G01450	+	+			+
CHLORORESPIRATORY REDUCTION 3		PROTEIN_CODING	CRR3			3	AT2G01590	+	+	+
ribonuclease 1		PROTEIN_CODING	RNS1			3	AT2G02990	+	+						*
AGAMOUS-like 44	MADS Transcription Factor Family,MADS-box Transcription Factor Family	TXNFACTOR	AGL44			3	AT2G14210	+	+	+
nitrite reductase 1		METABOLIC	NIR1	Root NxTime, Shoot NxTime	2	3	AT2G15620					+	1.24478e-38	2.21072	*
		PROTEIN_CODING				3	AT2G17070	+	+	+
		PROTEIN_CODING				3	AT2G17080	+	+	+
RING-H2 finger A3A	C3H Transcription Factor Family	PROTEIN_CODING	RHA3A			3	AT2G17450	+	+	+
		PROTEIN_CODING				3	AT2G18100	+	+	+
PP2C induced by AVRRPM1	PP2C-type phosphatases	PROTEIN_CODING	PIA1			3	AT2G20630	+	+	+
		PROTEIN_CODING				3	AT2G20635	+	+	+
		PROTEIN_CODING				3	AT2G21120	+	+	+
embryo defective 2219		TXNFACTOR	EMB2219			3	AT2G21710	+	+		+
	Acyl Lipid Metabolism Family,Miscellaneous Membrane Protein Families,Miscellaneous Membrane Protein Families	METABOLIC				3	AT2G22230	+		+	+
		PROTEIN_CODING				3	AT2G23118	+	+	+
arabinogalactan protein 17		PROTEIN_CODING	AGP17	Shoot NxTime	1	3	AT2G23130	+	+	+
		PROTEIN_CODING				3	AT2G23321	+			+	+
	Receptor kinase-like protein family	PROTEIN_CODING		Root NxTime	1	3	AT2G23450	+			+		0.0885652	-0.327603
WRKY DNA-binding protein 17	WRKY Transcription Factor Family,WRKY Transcription Factor Superfamily	TXNFACTOR	WRKY17			3	AT2G24570	+	+		+
	Organic Solute Cotransporters	PROTEIN_CODING				3	AT2G25520	+		+	+
		PROTEIN_CODING				3	AT2G25530	+		+	+
root-specific kinase 1		PROTEIN_CODING	ARSK1			3	AT2G26290	+					0.0050547	-0.335406	*
glutathione S-transferase tau 6	Glutathione S-transferase Family	METABOLIC	GSTU6			3	AT2G29440	+		+			0.000112265	-0.568385
glutathione S-transferase tau 4	Glutathione S-transferase Family	METABOLIC	GSTU4			3	AT2G29460	+		+					*
		PROTEIN_CODING				3	AT2G29500	+	+						*
mitogen-activated protein kinase kinase kinase 14	MAP Kinase Kinase Kinase (MAPKKK) Family	PROTEIN_CODING	MAPKKK14	Shoot NxTime	1	3	AT2G30040	+		+	+
		PROTEIN_CODING				3	AT2G30050	+		+	+
	AS2 family,Lateral Organ Boundaries Gene Family	TXNFACTOR	ASL5			3	AT2G30130	+	+		+
LOB domain-containing protein 13	AS2 family,Lateral Organ Boundaries Gene Family	TXNFACTOR	LBD13			3	AT2G30340	+	+		+
cinnamate-4-hydroxylase	Cytochrome P450,Monolignol Biosynthesis	METABOLIC	C4H	Root NxTime	1	3	AT2G30490	+		+	+
		PROTEIN_CODING				3	AT2G31141	+		+	+
		PROTEIN_CODING				3	AT2G31150	+		+	+
	MAP Kinase Kinase Kinase (MAPKKK) Family	PROTEIN_CODING				3	AT2G31800	+	+	+
		METABOLIC		Root NxTime, Shoot NxTime	2	3	AT2G31810	+	+	+
		PROTEIN_CODING				3	AT2G32190	+	+	+
vesicle-associated membrane protein 725	Miscellaneous Membrane Protein Families,SNAREs	PROTEIN_CODING	VAMP725			3	AT2G32670	+	+				0.0684428	-0.502168
synaptobrevin-related protein 1	Miscellaneous Membrane Protein Families,SNAREs	PROTEIN_CODING	SAR1			3	AT2G33120	+	+		+
ralf-like 18		PROTEIN_CODING	RALFL18			3	AT2G33130	+	+		+
peroxisomal 3-ketoacyl-CoA thiolase 3	Acyl Lipid Metabolism Family	METABOLIC	PKT3			3	AT2G33150	+			+				*
		PROTEIN_CODING				3	AT2G33510	+	+		+
		PROTEIN_CODING				3	AT2G33520	+	+		+
		PROTEIN_CODING				3	AT2G35880	+	+	+
plant U-box 23	Plant U-box protein (PUB)	PROTEIN_CODING	PUB23			3	AT2G35930	+	+	+
	Cytoplasmic ribosomal protein gene family	PROTEIN_CODING				3	AT2G36160	+		+	+
	Cytoplasmic ribosomal protein gene family	PROTEIN_CODING				3	AT2G36170	+		+	+
ALBINO AND PALE GREEN 10		METABOLIC	APG10			3	AT2G36230	+	+		+
		PROTEIN_CODING				3	AT2G36240	+	+		+
ABA INSENSITIVE 5	basic region leucine zipper (bZIP) Transcription Factor,bZIP Transcription Factor Family	TXNFACTOR	ABI5			3	AT2G36270	+		+	+
		PROTEIN_CODING				3	AT2G36295	+		+	+
glucan synthase-like 8	Glycosyltransferase Gene Families,Plant Cell Wall Biosynthesis Families	METABOLIC	GSL8			3	AT2G36850	+	+	+
zinc finger of Arabidopsis thaliana 11	C2H2 Transcription Factor Family	TXNFACTOR	ZAT11			3	AT2G37430	+		+	+
		PROTEIN_CODING				3	AT2G37435	+		+	+
		PROTEIN_CODING				3	AT2G38025	+	+	+
acetyl Co-enzyme a carboxylase carboxyltransferase alpha subunit	Acyl Lipid Metabolism Family	METABOLIC	CAC3			3	AT2G38040	+	+	+
cation exchanger 1	Antiporters	PROTEIN_CODING	CAX1	Shoot NxTime	1	3	AT2G38170					+	1.2855e-28	1.43515	*
pyridoxine biosynthesis 1.1		METABOLIC	PDX1.1	Root NxTime	1	3	AT2G38230	+	+	+
		PROTEIN_CODING				3	AT2G38240	+	+						*
dehydration response element-binding protein 19	AP2-EREBP Transcription Factor Family	TXNFACTOR	DREB19			3	AT2G38340	+	+						*
ROTUNDIFOLIA like 8		PROTEIN_CODING	RTFL8	Root NxTime	1	3	AT2G39705	+	+	+
		PROTEIN_CODING				3	AT2G39710	+	+	+
		PROTEIN_CODING				3	AT2G39870	+	+				0.0751253	-0.474358
		PROTEIN_CODING	CZF1	Shoot NxTime	1	3	AT2G40140	+	+		+
TRICHOME BIREFRINGENCE-LIKE 28		PROTEIN_CODING	TBL28			3	AT2G40150	+	+		+
		PROTEIN_CODING	TBL30			3	AT2G40160	+	+		+
	basic Helix-Loop-Helix (bHLH) Transcription Factor,bHLH Transcription Factor Family	TXNFACTOR				3	AT2G41130	+	+		+
		PROTEIN_CODING				3	AT2G41380					+	0.0516842	-0.484338	*
	EF-hand containing proteins	PROTEIN_CODING		Root NxTime	1	3	AT2G41410	+	+	+
		PROTEIN_CODING		Shoot NxTime	1	3	AT2G41440	+	+				9.17787e-06	0.696346
autoinhibited Ca(2+)-ATPase, isoform 4	ACA,Primary Pumps (ATPases) Gene Families	PROTEIN_CODING	ACA4	Root NxTime, Shoot NxTime	2	3	AT2G41560					+	6.17684e-17	1.44975	*
		PROTEIN_CODING				3	AT2G41640	+	+	+
		PROTEIN_CODING				3	AT2G41790	+	+		+
	C3H Transcription Factor Family	PROTEIN_CODING				3	AT2G42360	+					0.000132234	-0.687479	*
PHY RAPIDLY REGULATED 1		PROTEIN_CODING	PAR1			3	AT2G42870	+	+		+
		PROTEIN_CODING				3	AT2G43310	+	+		+
		PROTEIN_CODING				3	AT2G43340	+	+	+
		PROTEIN_CODING				3	AT2G43490	+	+	+
ARGOS-like		PROTEIN_CODING	ARL			3	AT2G44080	+				+			*
	Acyl Lipid Metabolism Family	PROTEIN_CODING				3	AT2G44300	+		+	+
	C3H Transcription Factor Family	PROTEIN_CODING				3	AT2G44330	+		+	+
uclacyanin 2		PROTEIN_CODING	UCC2			3	AT2G44790	+			+				*
ethylene-responsive element binding factor 13	AP2-EREBP Transcription Factor Family	TXNFACTOR	ERF13			3	AT2G44840	+	+						*
		PROTEIN_CODING				3	AT2G44850	+	+		+
		PROTEIN_CODING				3	AT2G44920	+	+	+
	Carbohydrate Esterase Gene Families	PROTEIN_CODING				3	AT2G45220	+			+				*
		PROTEIN_CODING				3	AT2G45380	+	+	+
		METABOLIC				3	AT2G45600	+	+	+
		PROTEIN_CODING				3	AT2G45670	+	+	+
		PROTEIN_CODING				3	AT2G45695	+	+	+
		PROTEIN_CODING		Root NxTime	1	3	AT2G45720	+	+	+
		PROTEIN_CODING				3	AT2G45840	+	+		+
BYPASS 2		PROTEIN_CODING	BPS2			3	AT2G46080	+	+	+
long-chain base (LCB) kinase 2	Acyl Lipid Metabolism Family	PROTEIN_CODING	LCBK2			3	AT2G46090	+	+	+
		PROTEIN_CODING		Shoot NxTime	1	3	AT2G46100	+	+	+
SUPPRESSOR OF PHYA-105 1		PROTEIN_CODING	SPA1			3	AT2G46340	+	+		+
		PROTEIN_CODING				3	AT2G46360	+	+		+
CAPRICE		TXNFACTOR	CPC			3	AT2G46410	+	+	+
		PROTEIN_CODING				3	AT2G46420	+	+	+
ABA-inducible BHLH-type transcription factor	basic Helix-Loop-Helix (bHLH) Transcription Factor,bHLH Transcription Factor Family	TXNFACTOR	AIB			3	AT2G46510	+	+	+
		PROTEIN_CODING				3	AT2G46520	+	+	+
		PROTEIN_CODING				3	AT2G46580	+		+	+
DOF AFFECTING GERMINATION 2	C2C2-Dof Transcription Factor Family,Dof family	TXNFACTOR	DAG2			3	AT2G46590	+		+	+
arginine/serine-rich splicing factor 31a		PROTEIN_CODING	RS31a			3	AT2G46610	+	+	+
		PROTEIN_CODING		Root NxTime, Shoot NxTime	2	3	AT2G46620	+	+	+
ATP-binding cassette B4	ABC Superfamily,ABC transporters	PROTEIN_CODING	ABCB4			3	AT2G47000	+	+		+
		PROTEIN_CODING				3	AT2G47010	+	+		+
galactinol synthase 1		METABOLIC	GolS1			3	AT2G47180	+	+						*
		PROTEIN_CODING				3	AT2G47280	+	+	+
		METABOLIC		Shoot NxTime	1	3	AT3G01820	+	+	+
	EF-hand containing proteins	PROTEIN_CODING				3	AT3G01830	+	+	+
WRKY DNA-binding protein 45	WRKY Transcription Factor Family,WRKY Transcription Factor Superfamily	TXNFACTOR	WRKY45			3	AT3G01970	+					0.0183701	-0.36281	*
LONGIFOLIA2		PROTEIN_CODING	LNG2			3	AT3G02170	+	+		+
SPIRAL1-like3		PROTEIN_CODING	SP1L3			3	AT3G02180	+	+		+
GAST1 protein homolog 5		PROTEIN_CODING	GASA5			3	AT3G02885	+	+						*
		PROTEIN_CODING				3	AT3G03170	+	+	+
		PROTEIN_CODING				3	AT3G03180	+	+	+
glutathione S-transferase F11	Glutathione S-transferase Family	METABOLIC	GSTF11			3	AT3G03190	+	+	+
		PROTEIN_CODING		Shoot NxTime	1	3	AT3G04130	+	+	+
indoleacetic acid-induced protein 16		PROTEIN_CODING	IAA16	Root NxTime	1	3	AT3G04730	+	+		+
RALF-like 21		PROTEIN_CODING	RALFL21			3	AT3G04735	+	+		+
STRUWWELPETER		PROTEIN_CODING	SWP			3	AT3G04740	+	+		+
invertase H		PROTEIN_CODING	INVH			3	AT3G05820	+	+	+
		PROTEIN_CODING				3	AT3G05830	+	+	+
		PROTEIN_CODING				3	AT3G06778	+	+	+
		PROTEIN_CODING		Root NxTime, Shoot NxTime	2	3	AT3G06780	+	+	+
	Acyl Lipid Metabolism Family	METABOLIC				3	AT3G06810	+	+	+
		PROTEIN_CODING				3	AT3G07250	+	+	+
		TXNFACTOR				3	AT3G07260	+	+	+
plant U-box 9	Plant U-box protein (PUB)	PROTEIN_CODING	PUB9	Root NxTime	1	3	AT3G07360	+	+	+
	Acyl Lipid Metabolism Family	PROTEIN_CODING				3	AT3G07400	+	+		+
glutathione S-transferase TAU 8	Glutathione S-transferase Family	METABOLIC	GSTU8			3	AT3G09270	+	+	+
		PROTEIN_CODING				3	AT3G09280	+	+	+
		TXNFACTOR				3	AT3G10030	+	+		+
		PROTEIN_CODING				3	AT3G10040	+	+		+
maternal effect embryo arrest 67		PROTEIN_CODING	MEE67	Shoot NxTime	1	3	AT3G10110	+	+	+
SEEDLING PLASTID DEVELOPMENT 1		PROTEIN_CODING	SPD1	Root NxTime, Shoot NxTime	2	3	AT3G10420	+		+	+
		PROTEIN_CODING		Shoot NxTime	1	3	AT3G10930	+	+		+
	Cytoplasmic ribosomal protein gene family	PROTEIN_CODING				3	AT3G10950	+	+		+
NANA		PROTEIN_CODING	NANA			3	AT3G12700	+					7.00372e-50	2.40988	*
arabinogalactan protein 12		PROTEIN_CODING	AGP12			3	AT3G13520	+			+				*
cell wall invertase 5	Glycoside Hydrolase Gene Families	PROTEIN_CODING	CWINV5			3	AT3G13784	+	+		+
		PROTEIN_CODING				3	AT3G13800	+	+		+
ROOT HAIR DEFECTIVE 3		PROTEIN_CODING	RHD3			3	AT3G13870	+	+	+
		PROTEIN_CODING				3	AT3G13880	+	+	+
		PROTEIN_CODING				3	AT3G13882	+	+	+
ROTUNDIFOLIA like 10		PROTEIN_CODING	RTFL10			3	AT3G14362	+	+		+
	Glycosyltransferase Gene Families	PROTEIN_CODING		Root NxTime	1	3	AT3G15350	+	+	+
		PROTEIN_CODING		Shoot NxTime	1	3	AT3G15460	+	+		+
		PROTEIN_CODING				3	AT3G15548	+		+	+
		PROTEIN_CODING				3	AT3G15550	+		+	+
		PROTEIN_CODING				3	AT3G16820	+	+	+
		PROTEIN_CODING				3	AT3G17830	+	+	+
jasmonate-zim-domain protein 3	tify family	PROTEIN_CODING	JAZ3			3	AT3G17860	+		+	+
		PROTEIN_CODING				3	AT3G18950	+	+	+
		PROTEIN_CODING				3	AT3G18957	+	+	+
		TXNFACTOR				3	AT3G18960	+	+	+
		PROTEIN_CODING		Root NxTime	1	3	AT3G19200	+	+	+
NAD kinase 1		METABOLIC	NADK1			3	AT3G21070	+	+	+
		PROTEIN_CODING				3	AT3G21100	+	+	+
		PROTEIN_CODING				3	AT3G23020	+	+	+
EMBRYO SAC DEVELOPMENT ARREST 6		PROTEIN_CODING	EDA6			3	AT3G23440	+	+	+
	AGC Family	PROTEIN_CODING	AGC2-1	Shoot NxTime	1	3	AT3G25250	+	+			+
		PROTEIN_CODING				3	AT3G25716	+	+	+
methionine aminopeptidase 1C		PROTEIN_CODING	MAP1B			3	AT3G25740	+		+			0.0117537	-0.47747
		PROTEIN_CODING				3	AT3G27050	+		+	+
TSO MEANING 'UGLY' IN CHINESE 2		METABOLIC	TSO2			3	AT3G27060	+		+	+
		PROTEIN_CODING				3	AT3G27330	+	+			+
	AGC Family	PROTEIN_CODING	ATPK7			3	AT3G27580	+	+	+
ABI five binding protein 3		PROTEIN_CODING	AFP3			3	AT3G29575	+		+	+
		PROTEIN_CODING				3	AT3G41762	+		+	+
	C2H2 Transcription Factor Family	TXNFACTOR				3	AT3G46070	+	+		+
	C2H2 Transcription Factor Family	TXNFACTOR				3	AT3G46080	+	+		+
		PROTEIN_CODING				3	AT3G46280	+					2.92045e-06	-0.921016	*
DARK INDUCIBLE 11		METABOLIC	DIN11			3	AT3G49620	+				+	0.0126156	0.64841
		PROTEIN_CODING				3	AT3G49796	+	+		+
		PROTEIN_CODING				3	AT3G49820	+		+	+
		PROTEIN_CODING				3	AT3G49830	+		+	+
ADP-ribosylation factor-like A1C		PROTEIN_CODING	ARLA1C			3	AT3G49870	+		+	+
	Glycoside Hydrolase Gene Families	PROTEIN_CODING				3	AT3G49880	+		+	+
LOB domain-containing protein 38	AS2 family,Lateral Organ Boundaries Gene Family	TXNFACTOR	LBD38	Root NxTime, Shoot NxTime	2	3	AT3G49940	+				+	4.3668e-103	3.52837
	AP2-EREBP Transcription Factor Family	TXNFACTOR	CEJ1			3	AT3G50260	+		+					*
		PROTEIN_CODING				3	AT3G50340	+	+		+
OBF binding protein 1	C2C2-Dof Transcription Factor Family,Dof family	TXNFACTOR	OBP1			3	AT3G50410	+		+	+
CDPK-related kinase	CRKs	PROTEIN_CODING	CRK			3	AT3G50530	+	+		+
calmodulin-like 41	EF-hand containing proteins	PROTEIN_CODING	CML41			3	AT3G50770	+			+				*
		METABOLIC				3	AT3G50790	+	+	+
		PROTEIN_CODING				3	AT3G50800	+	+	+
		PROTEIN_CODING		Root NxTime	1	3	AT3G50900	+	+	+
		PROTEIN_CODING				3	AT3G50940	+	+		+
phosducin-like protein 3 homolog		PROTEIN_CODING	PLP3a			3	AT3G50960	+	+		+
dehydrin xero 1		PROTEIN_CODING	XERO1			3	AT3G50980	+	+		+
	Class III peroxidase	PROTEIN_CODING				3	AT3G50990	+	+		+
		PROTEIN_CODING				3	AT3G51270	+	+	+
		PROTEIN_CODING				3	AT3G51280	+	+	+
acyl-CoA oxidase 4	Acyl Lipid Metabolism Family	METABOLIC	ACX4			3	AT3G51840	+	+	+
calcium-dependent protein kinase 13	Calcium Dependent Protein Kinase,CDPKs	PROTEIN_CODING	CPK13	Root NxTime	1	3	AT3G51850	+	+	+
		PROTEIN_CODING				3	AT3G54190	+	+	+
		PROTEIN_CODING		Root NxTime	1	3	AT3G54200	+	+	+
		PROTEIN_CODING				3	AT3G54460	+	+	+
BLUE MICROPYLAR END 3	C2C2-Gata Transcription Factor Family	TXNFACTOR	BME3			3	AT3G54810	+	+	+
	Glycoside Hydrolase Gene Families	PROTEIN_CODING				3	AT3G55430	+	+	+
LONG AFTER FAR-RED 3		PROTEIN_CODING	LAF3			3	AT3G55850	+	+				0.00500094	0.378851
salt-inducible zinc finger 1		PROTEIN_CODING	SZF1	Shoot NxTime	1	3	AT3G55980	+	+	+
		PROTEIN_CODING				3	AT3G56880	+	+	+
beta-1,3-glucanase 1	Glycoside Hydrolase Gene Families	PROTEIN_CODING	BG1			3	AT3G57270	+	+	+
		PROTEIN_CODING				3	AT3G57280	+	+	+
		PROTEIN_CODING		Shoot NxTime	1	3	AT3G57450	+		+					*
		PROTEIN_CODING				3	AT3G57570	+	+			+
		PROTEIN_CODING				3	AT3G57810	+	+		+
sumo conjugation enzyme 1		PROTEIN_CODING	SCE1			3	AT3G57870	+	+		+
		PROTEIN_CODING				3	AT3G59930	+	+	+
		PROTEIN_CODING				3	AT3G60110	+	+			+
beta glucosidase 16	Glycoside Hydrolase Gene Families	PROTEIN_CODING	BGLU16			3	AT3G60130	+	+						*
ATP-binding cassette C9	ABC Superfamily,ABC transporters,ABC transporters	PROTEIN_CODING	ABCC9			3	AT3G60160	+	+	+
suppressor of hot1-4 1		TXNFACTOR	SHOT1			3	AT3G60400	+	+		+
		PROTEIN_CODING				3	AT3G60410	+	+		+
		METABOLIC		Root NxTime, Shoot NxTime	2	3	AT3G60750					+	9.47573e-11	0.887996	*
		PROTEIN_CODING				3	AT3G60800	+	+		+
		PROTEIN_CODING				3	AT3G60810	+	+		+
actin-related protein 7		PROTEIN_CODING	ARP7			3	AT3G60830	+	+		+
		PROTEIN_CODING				3	AT3G61030	+	+	+
		PROTEIN_CODING				3	AT3G61280	+	+						*
		TXNFACTOR		Root NxTime	1	3	AT3G61420	+	+	+
plasma membrane intrinsic protein 1A	Aquaporin Families,MIP family	PROTEIN_CODING	PIP1A			3	AT3G61430	+	+	+
brassinosteroid-responsive RING-H2		PROTEIN_CODING	BRH1			3	AT3G61460	+	+	+
cytochrome p450 78a9	Cytochrome P450	METABOLIC	CYP78A9			3	AT3G61880	+		+		+
homeobox 12	Homeobox Transcription Factor Family	TXNFACTOR	HB-12			3	AT3G61890	+	+	+
		PROTEIN_CODING				3	AT3G62280	+	+	+
DOMAIN OF UNKNOWN FUNCTION 724 7		PROTEIN_CODING	DUF7			3	AT3G62300	+	+	+
basic region/leucine zipper motif 53	basic region leucine zipper (bZIP) Transcription Factor,bZIP Transcription Factor Family	TXNFACTOR	BZIP53	Root NxTime, Shoot NxTime	2	3	AT3G62420	+	+			+
		PROTEIN_CODING				3	AT3G62580	+	+	+
		PROTEIN_CODING				3	AT3G62630	+	+		+
TRANSPORT INHIBITOR RESPONSE 1		PROTEIN_CODING	TIR1			3	AT3G62980	+	+	+
	PP2C-type phosphatases	PROTEIN_CODING				3	AT3G63340	+	+		+
	Heat Shock Transcription Factor Family,HSF Transcription Factor Family	TXNFACTOR	AT-HSFA7B			3	AT3G63350	+	+		+
ORGANELLE TRANSCRIPT PROCESSING 86		PROTEIN_CODING	OTP86			3	AT3G63370	+	+		+
	ACA,Primary Pumps (ATPases) Gene Families	PROTEIN_CODING		Root NxTime	1	3	AT3G63380	+	+		+
		PROTEIN_CODING				3	AT3G63390	+	+		+
		PROTEIN_CODING				3	AT3G63400	+	+		+
maternal effect embryo arrest 44		PROTEIN_CODING	MEE44			3	AT4G00060	+	+	+
	Lipid Metabolism Gene Families	PROTEIN_CODING				3	AT4G00700	+	+				5.87818e-07	0.770637
brassinosteroid-signaling kinase 3		PROTEIN_CODING	BSK3			3	AT4G00710	+	+			+
shaggy-like protein kinase 32		PROTEIN_CODING	SK32			3	AT4G00720	+	+	+
ER-type Ca2+-ATPase 2	Primary Pumps (ATPases) Gene Families,Primary Pumps (ATPases) Gene Family (2)	PROTEIN_CODING	ECA2	Root NxTime	1	3	AT4G00900	+	+				0.0637911	-0.367848
MAP kinase 4	MAP Kinase (MAPK) Family	PROTEIN_CODING	MPK4			3	AT4G01370	+	+		+
		PROTEIN_CODING				3	AT4G01860	+	+		+
senescence-associated gene 21		PROTEIN_CODING	SAG21	Root NxTime, Shoot NxTime	2	3	AT4G02380	+	+			+
		PROTEIN_CODING				3	AT4G03010	+		+	+
EMBRYO DEFECTIVE 2770		PROTEIN_CODING	EMB2770	Shoot NxTime	1	3	AT4G03430	+	+		+
RING membrane-anchor 1		PROTEIN_CODING	RMA1			3	AT4G03510	+	+		+
ubiquitin 11		PROTEIN_CODING	UBQ11	Root NxTime, Shoot NxTime	2	3	AT4G05050	+	+	+
general regulatory factor 1	14-3-3 proteins,14-3-3s	PROTEIN_CODING	GRF1	Root NxTime, Shoot NxTime	2	3	AT4G09000	+				+	0.0945965	0.261357
glycosyl hydrolase 9C3	Glycoside Hydrolase Gene Families	PROTEIN_CODING	GH9C3			3	AT4G11050	+	+	+
	Class III peroxidase	PROTEIN_CODING				3	AT4G11290	+		+					*
small acidic protein 1		PROTEIN_CODING	SMAP1			3	AT4G13520	+	+		+
		PROTEIN_CODING				3	AT4G14342	+	+	+
ATP-binding cassette G42		PROTEIN_CODING	ABCG42			3	AT4G15233	+	+	+
		PROTEIN_CODING		Shoot NxTime	1	3	AT4G16500	+	+	+
		PROTEIN_CODING				3	AT4G16510	+	+	+
	Homeobox Transcription Factor Family	TXNFACTOR	HAT1	Root NxTime	1	3	AT4G17460	+	+	+
	C2H2 Transcription Factor Family	TXNFACTOR				3	AT4G17810	+		+	+
BES1/BZR1 homolog 3	BZR Transcription Factor Family	TXNFACTOR	BEH3			3	AT4G18890	+	+		+
		PROTEIN_CODING				3	AT4G18900	+	+	+
		PROTEIN_CODING				3	AT4G19220	+	+	+
		PROTEIN_CODING				3	AT4G19390	+	+		+
		PROTEIN_CODING				3	AT4G20690	+	+	+
		PROTEIN_CODING				3	AT4G20700	+	+	+
		PROTEIN_CODING				3	AT4G20840	+	+		+
methionine sulfoxide reductase B7		PROTEIN_CODING	MSRB7			3	AT4G21830	+	+		+
methionine sulfoxide reductase B9		PROTEIN_CODING	MSRB9			3	AT4G21850	+	+		+
		PROTEIN_CODING				3	AT4G22000	+	+	+
SKU5 similar 4		PROTEIN_CODING	sks4			3	AT4G22010	+	+	+
		TXNFACTOR				3	AT4G22810	+	+	+
glutamate-cysteine ligase		METABOLIC	GSH1	Root NxTime	1	3	AT4G23100	+		+					*
		PROTEIN_CODING				3	AT4G23620	+	+	+
cytokinin response factor 2	AP2-EREBP Transcription Factor Family	TXNFACTOR	CRF2	Shoot NxTime	1	3	AT4G23750	+	+		+
		PROTEIN_CODING				3	AT4G24026	+		+	+
auxin signaling F-box 4		PROTEIN_CODING	AFB4	Shoot NxTime	1	3	AT4G24390	+	+		+
dicarboxylate carrier 2		PROTEIN_CODING	DIC2			3	AT4G24570	+	+	+
		PROTEIN_CODING				3	AT4G25260	+	+	+
organelle transcript processing 70		PROTEIN_CODING	OTP70			3	AT4G25270	+	+	+
TRICHOME BIREFRINGENCE-LIKE 18		PROTEIN_CODING	TBL18			3	AT4G25360	+	+				0.0825992	-0.339499
stress-associated protein 10		TXNFACTOR	SAP10			3	AT4G25380	+	+	+
		PROTEIN_CODING				3	AT4G25390	+	+	+
nudix hydrolase homolog 10		METABOLIC	NUDT10			3	AT4G25434	+	+	+
		PROTEIN_CODING		Shoot NxTime	1	3	AT4G25620	+				+	6.87777e-05	0.531753
ABA INSENSITIVE 1	EF-hand containing proteins,PP2C-type phosphatases	PROTEIN_CODING	ABI1	Shoot NxTime	1	3	AT4G26080	+	+	+
		PROTEIN_CODING				3	AT4G26370	+	+		+
		PROTEIN_CODING		Root NxTime	1	3	AT4G26380	+	+		+
RESPONSIVE TO DESICCATION 26	NAC Transcription Factor Family	TXNFACTOR	RD26	Shoot NxTime	1	3	AT4G27410	+	+	+
		PROTEIN_CODING				3	AT4G27415	+	+	+
		PROTEIN_CODING				3	AT4G27880	+	+	+
		PROTEIN_CODING				3	AT4G27890	+	+	+
photosystem II reaction center PSB28 protein		PROTEIN_CODING	PSB28			3	AT4G28660	+	+	+
	Receptor kinase-like protein family	PROTEIN_CODING				3	AT4G28670	+	+	+
xyloglucan endotransglucosylase/hydrolase 18	Glycoside Hydrolase Gene Families	PROTEIN_CODING	XTH18			3	AT4G30280	+	+		+
		PROTEIN_CODING				3	AT4G30350	+		+	+
		PROTEIN_CODING				3	AT4G30390	+	+		+
		PROTEIN_CODING		Root NxTime	1	3	AT4G30400	+	+		+
tetraspanin9	Miscellaneous Membrane Protein Families	PROTEIN_CODING	TET9			3	AT4G30430	+	+	+
serine carboxypeptidase-like 29		PROTEIN_CODING	scpl29	Root NxTime	1	3	AT4G30810	+	+	+
		PROTEIN_CODING				3	AT4G30820	+	+	+
WRKY DNA-binding protein 11	WRKY Transcription Factor Family,WRKY Transcription Factor Superfamily	TXNFACTOR	WRKY11			3	AT4G31550	+	+	+
high chlorophyll fluorescence 153		PROTEIN_CODING	HCF153			3	AT4G31560	+	+	+
debranching enzyme 1		PROTEIN_CODING	DBR1			3	AT4G31770	+	+	+
monogalactosyl diacylglycerol synthase 1	Acyl Lipid Metabolism Family,Glycosyltransferase Gene Families	METABOLIC	MGD1			3	AT4G31780	+	+	+
		PROTEIN_CODING				3	AT4G31890	+	+	+
PICKLE RELATED 2		PROTEIN_CODING	PKR2			3	AT4G31900	+	+	+
		PROTEIN_CODING				3	AT4G32030	+	+	+
		PROTEIN_CODING				3	AT4G32290	+	+	+
		PROTEIN_CODING				3	AT4G32295	+	+	+
		PROTEIN_CODING				3	AT4G32470	+	+	+
early nodulin-like protein 4	Miscellaneous Membrane Protein Families	PROTEIN_CODING	ENODL4			3	AT4G32490	+	+		+
K+ transporter 5	Ion Channel Families	PROTEIN_CODING	KT5			3	AT4G32500	+	+		+
		PROTEIN_CODING				3	AT4G32930	+	+	+
		METABOLIC				3	AT4G33150	+	+		+
		PROTEIN_CODING		Root NxTime, Shoot NxTime	2	3	AT4G33160	+	+		+
CAST AWAY		PROTEIN_CODING	CST			3	AT4G35600	+			+		1.09671e-09	-0.704033
SENESCENCE 1	Sulfurtransferasese / Rhodanese Family	PROTEIN_CODING	SEN1	Root NxTime	1	3	AT4G35770	+	+						*
F-box stress induced 4		PROTEIN_CODING	FBS4	Root NxTime	1	3	AT4G35930	+		+	+
		PROTEIN_CODING		Shoot NxTime	1	3	AT4G35940	+		+	+
		PROTEIN_CODING				3	AT4G36370	+		+	+
	GRAS Gene Family,GRAS Transcription Factor Family	TXNFACTOR	HAM4			3	AT4G36710	+	+				0.0297698	-0.494161
		PROTEIN_CODING				3	AT4G36945	+		+			0.000138174	-0.51538
centrin 2	EF-hand containing proteins	PROTEIN_CODING	CEN2			3	AT4G37010	+	+	+
		PROTEIN_CODING				3	AT4G37020	+	+	+
		PROTEIN_CODING				3	AT4G37170	+	+	+
	G2-like Transcription Factor Family	TXNFACTOR	HHO5	Root NxTime, Shoot NxTime	2	3	AT4G37180	+	+	+
cytochrome P450, family 81, subfamily F, polypeptide 3	Cytochrome P450	METABOLIC	CYP81F3			3	AT4G37400	+	+		+
LOB domain-containing protein 39	AS2 family,Lateral Organ Boundaries Gene Family	TXNFACTOR	LBD39	Root NxTime, Shoot NxTime	2	3	AT4G37540	+				+			*
calcium ATPase 2	ACA,Primary Pumps (ATPases) Gene Families	PROTEIN_CODING	ACA2			3	AT4G37640	+	+				0.0223159	-0.333411
squalene epoxidase 3	Miscellaneous Membrane Protein Families	METABOLIC	SQE3			3	AT4G37760	+	+	+
	basic Helix-Loop-Helix (bHLH) Transcription Factor,bHLH Transcription Factor Family	TXNFACTOR				3	AT4G37850	+		+			0.00415231	-0.556455
SKU5 similar 9		PROTEIN_CODING	sks9			3	AT4G38420	+		+			0.0689177	-0.471061
		PROTEIN_CODING		Root NxTime	1	3	AT4G38730	+	+	+
rotamase CYP 1		PROTEIN_CODING	ROC1			3	AT4G38740	+	+	+
vacuolar proton ATPase A3	Primary Pumps (ATPases) Gene Families,Primary Pumps (ATPases) Gene Family (2)	PROTEIN_CODING	VHA-A3			3	AT4G39080	+	+		+
		PROTEIN_CODING				3	AT4G39360	+		+	+
ubiquitin-specific protease 27		PROTEIN_CODING	UBP27			3	AT4G39370	+		+	+
	AP2-EREBP Transcription Factor Family	TXNFACTOR	ERF060	Root NxTime, Shoot NxTime	2	3	AT4G39780	+				+	0.0303195	0.376479
	Glycosyltransferase Gene Families	PROTEIN_CODING				3	AT5G01250	+	+	+
		PROTEIN_CODING		Root NxTime, Shoot NxTime	2	3	AT5G01260	+	+	+
mitochondrial succinate-fumarate carrier 1		PROTEIN_CODING	mSFC1			3	AT5G01340	+				+	3.87914e-05	0.913103
		PROTEIN_CODING				3	AT5G01710	+	+	+
		PROTEIN_CODING		Shoot NxTime	1	3	AT5G01720	+	+	+
serine/threonine protein kinase 1	CBL-interacting serione-threonine Protein Kinases (AtCIPKs)	PROTEIN_CODING	SR1			3	AT5G01820	+	+	+
far-red-elongated hypocotyl1-like		PROTEIN_CODING	FHL			3	AT5G02200	+	+	+
heat shock cognate protein 70-1	HSP70s	PROTEIN_CODING	HSC70-1			3	AT5G02500	+		+					*
		PROTEIN_CODING				3	AT5G02590	+	+		+
		PROTEIN_CODING		Shoot NxTime	1	3	AT5G03390	+		+	+
fructose-bisphosphate aldolase 4	Miscellaneous Membrane Protein Families	METABOLIC	FBA4			3	AT5G03690	+	+		+
		PROTEIN_CODING				3	AT5G03710	+	+	+
		PROTEIN_CODING				3	AT5G03890	+		+	+
		PROTEIN_CODING				3	AT5G03900	+		+	+
		PROTEIN_CODING				3	AT5G04347	+	+	+
		PROTEIN_CODING				3	AT5G04350	+	+	+
		PROTEIN_CODING		Root NxTime	1	3	AT5G05140	+		+	+
		PROTEIN_CODING				3	AT5G05430	+	+	+
PYRABACTIN RESISTANCE 1-LIKE 5		PROTEIN_CODING	PYL5			3	AT5G05440	+	+	+
		PROTEIN_CODING		Root NxTime	1	3	AT5G05450	+	+	+
anthranilate synthase alpha subunit 1		METABOLIC	ASA1			3	AT5G05730	+	+						*
NDR1/HIN1-like 3		PROTEIN_CODING	NHL3	Root NxTime	1	3	AT5G06320	+	+		+
FT-interacting protein 1	Lipid Metabolism Gene Families	PROTEIN_CODING	FTIP1			3	AT5G06850	+	+		+
polygalacturonase inhibiting protein 1		PROTEIN_CODING	PGIP1			3	AT5G06860	+	+						*
polygalacturonase inhibiting protein 2		PROTEIN_CODING	PGIP2			3	AT5G06870	+	+		+
		PROTEIN_CODING				3	AT5G06890	+	+		+
ATP/phosphate carrier 3	EF-hand containing proteins	PROTEIN_CODING	APC3	Shoot NxTime	1	3	AT5G07320	+	+	+
glutamate dehydrogenase 2	EF-hand containing proteins	METABOLIC	GDH2	Root NxTime	1	3	AT5G07440	+	+	+
cyclin p4;3		PROTEIN_CODING	CYCP4%3B3			3	AT5G07450	+	+		+
mitochondrial HSO70 2		PROTEIN_CODING	MTHSC70-2			3	AT5G09590	+	+	+
succinate dehydrogenase 3-1		METABOLIC	SDH3-1			3	AT5G09600	+	+	+
		PROTEIN_CODING				3	AT5G09620	+	+	+
serine carboxypeptidase-like 19		METABOLIC	SCPL19			3	AT5G09640	+	+	+
	14-3-3 proteins					3	AT5G10450	+	+	+
		PROTEIN_CODING				3	AT5G10460	+	+	+
ROP binding protein kinases 1		PROTEIN_CODING	RBK1			3	AT5G10520	+	+	+
		PROTEIN_CODING		Shoot NxTime	1	3	AT5G10540	+	+	+
	Organic Solute Cotransporters	PROTEIN_CODING				3	AT5G11230	+	+	+
		PROTEIN_CODING		Shoot NxTime	1	3	AT5G11240	+	+	+
		PROTEIN_CODING				3	AT5G12340	+	+		+
		PROTEIN_CODING				3	AT5G12350	+	+		+
		PROTEIN_CODING				3	AT5G13181	+	+	+
jasmonate-zim-domain protein 10	tify family	PROTEIN_CODING	JAZ10			3	AT5G13220	+	+	+
zinc induced facilitator-like 1		PROTEIN_CODING	ZIFL1			3	AT5G13750	+		+			1.79534e-05	0.576379
telomeric DNA binding protein 1		PROTEIN_CODING	TBP1	Root NxTime	1	3	AT5G13820	+	+		+
		PROTEIN_CODING				3	AT5G13920	+	+		+
		PROTEIN_CODING		Root NxTime, Shoot NxTime	2	3	AT5G14050	+	+			+
		PROTEIN_CODING		Shoot NxTime	1	3	AT5G14730	+			+				*
		PROTEIN_CODING				3	AT5G17760	+		+					*
		PROTEIN_CODING				3	AT5G18610	+	+	+
nucleoside hydrolase 3		METABOLIC	NSH3			3	AT5G18860	+		+			0.0108911	-0.564831
isopentenyltransferase 5		METABOLIC	IPT5			3	AT5G19040	+		+	+
		PROTEIN_CODING				3	AT5G20110	+	+	+
		PROTEIN_CODING				3	AT5G20120	+	+	+
		PROTEIN_CODING		Shoot NxTime	1	3	AT5G20190	+	+	+
		PROTEIN_CODING				3	AT5G20200	+	+	+
PISTILLATA	MADS Transcription Factor Family,MADS-box Transcription Factor Family	TXNFACTOR	PI			3	AT5G20240	+	+		+
DOWNY MILDEW RESISTANT 6		METABOLIC	DMR6			3	AT5G24530	+					0.0849421	-0.321825	*
		PROTEIN_CODING				3	AT5G24870	+	+	+
		PROTEIN_CODING				3	AT5G25630	+	+	+
		PROTEIN_CODING				3	AT5G25750	+	+	+
	Monosaccharide transporter-like gene family,Organic Solute Cotransporters	PROTEIN_CODING	MSS1	Root NxTime	1	3	AT5G26340	+	+						*
		PROTEIN_CODING				3	AT5G28050	+	+		+
arabinogalactan protein 24		PROTEIN_CODING	AGP24			3	AT5G40730	+			+				*
urophorphyrin methylase 1		METABOLIC	UPM1	Root NxTime, Shoot NxTime	2	3	AT5G40850					+	1.94322e-12	0.948988	*
		PROTEIN_CODING		Shoot NxTime	1	3	AT5G41270	+	+		+
		METABOLIC		Root NxTime, Shoot NxTime	2	3	AT5G41670	+	+		+
		PROTEIN_CODING				3	AT5G41680	+	+		+
		PROTEIN_CODING				3	AT5G42053	+	+	+
		PROTEIN_CODING				3	AT5G42060	+	+	+
		METABOLIC				3	AT5G43450	+	+		+
		PROTEIN_CODING				3	AT5G43460	+	+		+
	C2H2 Transcription Factor Family	TXNFACTOR				3	AT5G43540	+	+		+
		PROTEIN_CODING				3	AT5G43550	+	+		+
cytochrome P450, family 707, subfamily A, polypeptide 3	Cytochrome P450	METABOLIC	CYP707A3	Shoot NxTime	1	3	AT5G45340	+	+				0.0108911	0.672502
homeobox-7	Homeobox Transcription Factor Family	TXNFACTOR	HB-7			3	AT5G46880	+	+		+
		PROTEIN_CODING				3	AT5G49430	+	+	+
		PROTEIN_CODING		Root NxTime	1	3	AT5G49440	+	+	+
		PROTEIN_CODING				3	AT5G49665	+	+				0.000372443	-0.575624
ROOT HAIR DEFECTIVE 2	EF-hand containing proteins,Miscellaneous Membrane Protein Families	PROTEIN_CODING	RHD2			3	AT5G51060	+	+	+
EARLY RESPONSIVE TO DEHYDRATION 1		PROTEIN_CODING	ERD1	Root NxTime	1	3	AT5G51070	+	+	+
		METABOLIC	ATTPPA	Shoot NxTime	1	3	AT5G51460	+	+	+
		PROTEIN_CODING				3	AT5G51980	+		+			0.0145776	0.283064
BCL-2-associated athanogene 1		PROTEIN_CODING	BAG1			3	AT5G52060	+	+	+
cytokinin response factor 3	AP2-EREBP Transcription Factor Family	TXNFACTOR	CRF3	Shoot NxTime	1	3	AT5G53290	+		+	+
acyl-CoA binding protein 1	Acyl Lipid Metabolism Family	PROTEIN_CODING	ACBP1	Root NxTime, Shoot NxTime	2	3	AT5G53470	+	+				0.002819	0.564445
		PROTEIN_CODING				3	AT5G53480	+	+			+
YELLOW STRIPE like 3		PROTEIN_CODING	YSL3			3	AT5G53550	+		+			1.49915e-11	-0.68341
		PROTEIN_CODING				3	AT5G53905	+	+		+
	C3H Transcription Factor Family	PROTEIN_CODING				3	AT5G53910	+	+		+
		PROTEIN_CODING				3	AT5G53920	+	+		+
	Eukaryotic Initiation Factor Gene Family	PROTEIN_CODING				3	AT5G54940	+	+		+
		PROTEIN_CODING				3	AT5G55950	+	+		+
		PROTEIN_CODING				3	AT5G55960	+	+		+
		PROTEIN_CODING				3	AT5G56880	+	+		+
ubiquitin-specific protease 23		PROTEIN_CODING	UBP23	Shoot NxTime	1	3	AT5G57990	+	+	+
		PROTEIN_CODING				3	AT5G58000	+	+	+
C-terminal domain phosphatase-like 4		PROTEIN_CODING	CPL4			3	AT5G58003	+	+	+
Networked 4A		PROTEIN_CODING	NET4A	Root NxTime, Shoot NxTime	2	3	AT5G58320	+				+	5.36989e-10	1.37988
RING and Domain of Unknown Function 1117 2		PROTEIN_CODING	RDUF2	Shoot NxTime	1	3	AT5G59550	+	+	+
exocyst subunit exo70 family protein H7	EXO70 exocyst subunit family	PROTEIN_CODING	EXO70H7			3	AT5G59730	+	+	+
	Subtilisin-like Serine Proteases	PROTEIN_CODING	SBT5.4			3	AT5G59810	+	+	+
		PROTEIN_CODING		Root NxTime	1	3	AT5G59930	+	+	+
		PROTEIN_CODING				3	AT5G61997	+	+	+
auxin response factor 2		TXNFACTOR	ARF2			3	AT5G62000	+	+	+
BCL-2-associated athanogene 7		PROTEIN_CODING	BAG7			3	AT5G62390	+		+	+
		PROTEIN_CODING				3	AT5G62400	+		+	+
structural maintenance of chromosomes 2	ABC Superfamily	PROTEIN_CODING	SMC2			3	AT5G62410	+		+	+
		PROTEIN_CODING				3	AT5G63120	+	+	+
purple acid phosphatase 29		PROTEIN_CODING	PAP29			3	AT5G63140	+	+	+
	Class III peroxidase	PROTEIN_CODING				3	AT5G64100	+	+		+
	Class III peroxidase	PROTEIN_CODING				3	AT5G64120	+	+		+
		METABOLIC				3	AT5G64250	+	+	+
EXORDIUM like 2		PROTEIN_CODING	EXL2			3	AT5G64260	+	+	+
		PROTEIN_CODING		Shoot NxTime	1	3	AT5G64420	+	+	+
ABA REPRESSOR1	AP2-EREBP Transcription Factor Family	TXNFACTOR	ABR1			3	AT5G64750	+	+	+
trehalose-6-phosphate phosphatase J		METABOLIC	TPPJ	Root NxTime	1	3	AT5G65140	+			+		2.62827e-23	1.883
		PROTEIN_CODING				3	AT5G65205	+	+		+
		PROTEIN_CODING				3	AT5G65207	+	+		+
general regulatory factor 8	14-3-3 proteins,14-3-3s	PROTEIN_CODING	GRF8			3	AT5G65430	+	+	+
		PROTEIN_CODING				3	AT5G65440	+	+	+
		PROTEIN_CODING				3	AT5G65540	+	+	+
		PROTEIN_CODING				3	AT5G65620	+	+	+
		PROTEIN_CODING				3	AT5G66330	+	+	+
		PROTEIN_CODING				3	AT5G66340	+	+	+
INDETERMINATE DOMAIN 1	C2H2 Transcription Factor Family,IDZ Gene Family	TXNFACTOR	IDD1	Root NxTime, Shoot NxTime	2	3	AT5G66730	+		+	+
		PROTEIN_CODING				3	AT5G66740	+		+	+
chromatin remodeling 1		PROTEIN_CODING	CHR1			3	AT5G66750	+		+	+
succinate dehydrogenase 1-1		METABOLIC	SDH1-1	Root NxTime	1	3	AT5G66760	+		+	+
mitogen-activated protein kinase kinase kinase 5	MAP Kinase Kinase Kinase (MAPKKK) Family	PROTEIN_CODING	MAPKKK5	Shoot NxTime	1	3	AT5G66850	+	+				6.19532e-06	-0.523633
sucrose nonfermenting 1(SNF1)-related protein kinase 2.3		PROTEIN_CODING	SNRK2.3	Shoot NxTime	1	3	AT5G66880	+		+		+
ralf-like 34		PROTEIN_CODING	RALFL34			3	AT5G67070	+		+	+
natural resistance associated macrophage protein 4	Inorganic Solute Cotransporters	PROTEIN_CODING	NRAMP4			3	AT5G67330	+	+	+
	Plant U-box protein (PUB)	PROTEIN_CODING		Root NxTime	1	3	AT5G67340	+	+	+
		TXNFACTOR				3	AT5G67411	+			+	+
LOB domain-containing protein 37	AS2 family,Lateral Organ Boundaries Gene Family	TXNFACTOR	LBD37	Root NxTime, Shoot NxTime	2	3	AT5G67420	+				+	3.15825e-30	2.33135
		PROTEIN_CODING				3	AT5G67430	+	+		+
cytochrome P450, family 703, subfamily A, polypeptide 2	Acyl Lipid Metabolism Family,Cytochrome P450,EF-hand containing proteins	METABOLIC	CYP703A2			2	AT1G01280	+		+
cofactor of nitrate reductase and xanthine dehydrogenase 3		METABOLIC	CNX3			2	AT1G01290	+		+
ANGUSTIFOLIA		PROTEIN_CODING	AN			2	AT1G01510	+			+
SIGNAL PEPTIDE PEPTIDASE-LIKE 4		PROTEIN_CODING	SPPL4	Shoot NxTime	1	2	AT1G01650	+		+
	NAC Transcription Factor Family	TXNFACTOR	ATAF1			2	AT1G01720	+		+
		PROTEIN_CODING				2	AT1G01760	+		+
PALEFACE 1		PROTEIN_CODING	PFC1			2	AT1G01860	+		+
		PROTEIN_CODING				2	AT1G01880	+	+
		PROTEIN_CODING				2	AT1G02470	+		+
		PROTEIN_CODING				2	AT1G02475	+		+
		PROTEIN_CODING				2	AT1G02490	+		+
S-adenosylmethionine synthetase 1		METABOLIC	SAM1	Shoot NxTime	1	2	AT1G02500	+		+
		PROTEIN_CODING				2	AT1G02650	+	+
		PROTEIN_CODING				2	AT1G03240	+	+
		PROTEIN_CODING				2	AT1G03510	+	+
ERF domain protein 10	AP2-EREBP Transcription Factor Family	TXNFACTOR	ERF10			2	AT1G03800	+	+
		PROTEIN_CODING				2	AT1G03810	+	+
Magpie	C2H2 Transcription Factor Family,IDZ Gene Family	TXNFACTOR	MGP			2	AT1G03840	+				+
prohibitin 2		PROTEIN_CODING	PHB2	Shoot NxTime	1	2	AT1G03860	+			+
FASCICLIN-like arabinoogalactan 9		PROTEIN_CODING	FLA9			2	AT1G03870	+			+
cruciferin 2		PROTEIN_CODING	CRU2			2	AT1G03880	+			+
		PROTEIN_CODING				2	AT1G04000	+		+
	Lipid Metabolism Gene Families	PROTEIN_CODING				2	AT1G04150	+		+
myosin XI B	Myosin	PROTEIN_CODING	XIB	Root NxTime, Shoot NxTime	2	2	AT1G04160	+		+
cytosolic-NAD-dependent malate dehydrogenase 1		METABOLIC	c-NAD-MDH1	Shoot NxTime	1	2	AT1G04410					+	0.0366868	0.358175
		PROTEIN_CODING				2	AT1G04470	+		+
	Cytoplasmic ribosomal protein gene family	PROTEIN_CODING		Shoot NxTime	1	2	AT1G04480	+		+
embryo defective 2394		PROTEIN_CODING	emb2394			2	AT1G05190	+				+
	Glycosyltransferase Gene Families	PROTEIN_CODING		Shoot NxTime	1	2	AT1G05670	+	+
		PROTEIN_CODING				2	AT1G05675	+	+
Uridine diphosphate glycosyltransferase 74E2	Glycosyltransferase Gene Families	METABOLIC	UGT74E2			2	AT1G05680	+	+
	basic Helix-Loop-Helix (bHLH) Transcription Factor,bHLH Transcription Factor Family	TXNFACTOR				2	AT1G05710	+	+
DONGLE	Acyl Lipid Metabolism Family	METABOLIC	DGL			2	AT1G05800	+					0.0487041	-0.535266
GLYCEROL-3-PHOSPHATE sn-2-ACYLTRANSFERASE 1	Acyl Lipid Metabolism Family	METABOLIC	GPAT1			2	AT1G06520	+					0.00184783	-0.73623
peroxisomal and mitochondrial division factor 2		PROTEIN_CODING	PMD2	Shoot NxTime	1	2	AT1G06530	+		+
plastidic type I signal peptidase 2A		PROTEIN_CODING	Plsp2A			2	AT1G06870	+			+
exocyst subunit exo70 family protein B2	EXO70 exocyst subunit family	PROTEIN_CODING	EXO70B2	Root NxTime	1	2	AT1G07000	+					0.0686694	-0.426955
	PP2C-type phosphatases	PROTEIN_CODING				2	AT1G07160	+		+
		PROTEIN_CODING				2	AT1G07170	+		+
		PROTEIN_CODING				2	AT1G07175	+		+
		PROTEIN_CODING				2	AT1G07500	+		+
FTSH protease 10	FtsH: AAA ATP-dependent zinc metallopeptidase	PROTEIN_CODING	ftsh10			2	AT1G07510	+		+
		PROTEIN_CODING	ATOBGM			2	AT1G07620	+		+
pol-like 5	PP2C-type phosphatases	PROTEIN_CODING	PLL5			2	AT1G07630	+		+
dessication-induced 1VOC superfamily protein		PROTEIN_CODING	DSI-1VOC			2	AT1G07645	+		+
	Receptor kinase-like protein family	PROTEIN_CODING				2	AT1G07650	+		+
		PROTEIN_CODING				2	AT1G07660	+		+
nuclear factor Y, subunit C10	CCAAT-HAP5 Transcription Factor Family	TXNFACTOR	NF-YC10			2	AT1G07980	+	+
		PROTEIN_CODING				2	AT1G07985	+	+
		PROTEIN_CODING				2	AT1G07990	+	+
		PROTEIN_CODING				2	AT1G08050	+							*
	AAAP family,Organic Solute Cotransporters	PROTEIN_CODING				2	AT1G08230	+					0.0766298	-0.360429
fatty acyl-ACP thioesterases B	Acyl Lipid Metabolism Family	METABOLIC	FATB	Root NxTime	1	2	AT1G08510	+							*
Chloroplast J-like domain 1		PROTEIN_CODING	CJD1			2	AT1G08640	+				+
						2	AT1G08880	+			+
	C2H2 Transcription Factor Family,Monosaccharide transporter-like gene family,Organic Solute Cotransporters	PROTEIN_CODING				2	AT1G08890	+			+
	Antiporters					2	AT1G08960	+		+
nuclear factor Y, subunit C9	CCAAT-HAP5 Transcription Factor Family	TXNFACTOR	NF-YC9			2	AT1G08970	+		+
soybean gene regulated by cold-2		PROTEIN_CODING	SRC2			2	AT1G09070	+	+
26S proteasome AAA-ATPase subunit RPT5B		PROTEIN_CODING	RPT5B	Root NxTime	1	2	AT1G09100	+		+
chloroplast RNA binding		PROTEIN_CODING	CRB			2	AT1G09340	+							*
		PROTEIN_CODING		Shoot NxTime	1	2	AT1G09520	+				+
	Carbohydrate Esterase Gene Families	PROTEIN_CODING				2	AT1G09550	+	+
germin-like protein 5		PROTEIN_CODING	GLP5			2	AT1G09560	+	+
		PROTEIN_CODING				2	AT1G09660	+			+
		PROTEIN_CODING				2	AT1G09665	+			+
2,3-biphosphoglycerate-independent phosphoglycerate mutase 1		METABOLIC	iPGAM1	Shoot NxTime	1	2	AT1G09780					+	8.07462e-06	0.64047
		PROTEIN_CODING				2	AT1G09800	+					0.00708786	0.686121
		PROTEIN_CODING				2	AT1G10140	+	+
		PROTEIN_CODING				2	AT1G10150	+	+
PLASTID REDOX INSENSITIVE 2		PROTEIN_CODING	PRIN2			2	AT1G10522	+	+
		PROTEIN_CODING				2	AT1G10657	+		+
phosphoribosyl pyrophosphate (PRPP) synthase 3		METABOLIC	PRS3			2	AT1G10700	+				+
		PROTEIN_CODING				2	AT1G11200	+		+
		PROTEIN_CODING		Shoot NxTime	1	2	AT1G11630	+			+
		PROTEIN_CODING	RBP45B			2	AT1G11650	+			+
CYTOCHROME P450 51G1	Cytochrome P450,Miscellaneous Membrane Protein Families	METABOLIC	CYP51G1			2	AT1G11680	+	+
		PROTEIN_CODING				2	AT1G11690	+	+
		PROTEIN_CODING				2	AT1G11700	+				+
		PROTEIN_CODING				2	AT1G11960	+	+
ubiquitin-related protein 3		PROTEIN_CODING	RUB3			2	AT1G11980	+	+
	Organic Solute Cotransporters	PROTEIN_CODING				2	AT1G12500	+			+
cytochrome P450, family 87, subfamily A, polypeptide 2	Cytochrome P450	METABOLIC	CYP87A2			2	AT1G12740					+	1.34217e-10	0.98209
RHOMBOID-like protein 6		PROTEIN_CODING	RBL6			2	AT1G12750	+					2.45209e-07	0.980693
		PROTEIN_CODING				2	AT1G12760	+				+
embryo defective 1586		PROTEIN_CODING	EMB1586			2	AT1G12770	+					0.0183701	0.422119
related to ABI3/VP1 1	RAV Transcription Factor Family	TXNFACTOR	RAV1	Root NxTime	1	2	AT1G13260	+	+
allene oxide cyclase 4	Acyl Lipid Metabolism Family	METABOLIC	AOC4	Root NxTime	1	2	AT1G13280		+		+
		PROTEIN_CODING				2	AT1G13350	+	+
		PROTEIN_CODING				2	AT1G13360	+	+
		PROTEIN_CODING				2	AT1G13370	+	+
		PROTEIN_CODING				2	AT1G13380	+	+
		PROTEIN_CODING				2	AT1G13830	+	+
		PROTEIN_CODING				2	AT1G14160	+	+
		PROTEIN_CODING		Root NxTime	1	2	AT1G14330	+		+
peroxidase 4	Class III peroxidase	PROTEIN_CODING	PER4	Root NxTime	1	2	AT1G14540	+							*
		PROTEIN_CODING		Root NxTime	1	2	AT1G14780	+					0.0391921	-0.291197
nucleoporin 155		PROTEIN_CODING	NUP155			2	AT1G14850	+	+
nudix hydrolase homolog 18		METABOLIC	NUDT18	Root NxTime	1	2	AT1G14860	+	+
serine carboxypeptidase-like 50		PROTEIN_CODING	scpl50			2	AT1G15000	+				+
		PROTEIN_CODING				2	AT1G15010	+	+
indole-3-acetic acid inducible 34		PROTEIN_CODING	IAA34			2	AT1G15050		+		+
phosphatidylserine synthase 1	Acyl Lipid Metabolism Family	METABOLIC	PSS1			2	AT1G15110	+				+
ATP-binding cassette G40	ABC Superfamily,ABC transporters,ABC transporters (Smart Lab)	PROTEIN_CODING	ABCG40			2	AT1G15520	+				+
wall associated kinase-like 6	Receptor kinase-like protein family	PROTEIN_CODING	WAKL6			2	AT1G16110	+					0.0422615	-0.426326
	EF-hand containing proteins	PROTEIN_CODING				2	AT1G17090	+		+
haem-binding protein 1		PROTEIN_CODING	HBP1			2	AT1G17100	+		+
ubiquitin-specific protease 15		PROTEIN_CODING	UBP15	Root NxTime, Shoot NxTime	2	2	AT1G17110	+		+
cationic amino acid transporter 8	Organic Solute Cotransporters	PROTEIN_CODING	CAT8			2	AT1G17120	+		+
		PROTEIN_CODING				2	AT1G17130	+		+
		PROTEIN_CODING				2	AT1G17360	+	+
		PROTEIN_CODING				2	AT1G17430	+	+
	Acyl Lipid Metabolism Family,Primary Pumps (ATPases) Gene Families	PROTEIN_CODING				2	AT1G17500	+				+
		PROTEIN_CODING				2	AT1G17620	+	+
		PROTEIN_CODING				2	AT1G17630	+	+
		PROTEIN_CODING				2	AT1G17744	+	+
nudix hydrolase homolog 4		METABOLIC	NUDT4			2	AT1G18300	+		+
	C3H Transcription Factor Family	PROTEIN_CODING				2	AT1G18470	+	+
Shewenella-like protein phosphatase 2		PROTEIN_CODING	SLP2	Root NxTime, Shoot NxTime	2	2	AT1G18480	+	+
		PROTEIN_CODING				2	AT1G18485	+	+
WRKY DNA-binding protein 61	WRKY Transcription Factor Family,WRKY Transcription Factor Superfamily	TXNFACTOR	WRKY61			2	AT1G18860	+					0.0349755	-0.585348
germin-like protein 4		PROTEIN_CODING	GLP4	Root NxTime	1	2	AT1G18970	+							*
		PROTEIN_CODING				2	AT1G19025	+	+
		PROTEIN_CODING		Shoot NxTime	1	2	AT1G19330	+	+
		PROTEIN_CODING				2	AT1G19340	+	+
		PROTEIN_CODING				2	AT1G19835	+		+
HYDRA1		METABOLIC	HYD1			2	AT1G20050	+		+
		PROTEIN_CODING				2	AT1G20310	+		+
catalase 3		METABOLIC	CAT3	Root NxTime, Shoot NxTime	2	2	AT1G20620	+					0.00601524	0.445378
	NLP Transcription Factor Family	TXNFACTOR		Root NxTime, Shoot NxTime	2	2	AT1G20640	+		+
MULTIPLE CHLOROPLAST DIVISION SITE 1		PROTEIN_CODING	MCD1			2	AT1G20830	+		+
		PROTEIN_CODING				2	AT1G21380	+		+
phytochrome-associated protein phosphatase type 2C	PP2C-type phosphatases	PROTEIN_CODING	PAPP2C			2	AT1G22280	+			+
		METABOLIC		Root NxTime	1	2	AT1G22410	+			+
	Lipid Metabolism Gene Families	PROTEIN_CODING				2	AT1G22610	+					0.00965207	-0.400913
GIGANTEA		PROTEIN_CODING	GI			2	AT1G22770	+		+
		PROTEIN_CODING				2	AT1G23890	+							*
formin homologue 4	FH2 proteins	PROTEIN_CODING	FH4	Root NxTime	1	2	AT1G24150	+		+
		PROTEIN_CODING				2	AT1G24159	+		+
glucose-6-phosphate dehydrogenase 3		METABOLIC	G6PD3	Root NxTime, Shoot NxTime	2	2	AT1G24280						1.86732e-12	1.35697	*
	Receptor kinase-like protein family	PROTEIN_CODING		Root NxTime	1	2	AT1G25390	+					0.0647412	-0.435794
3-ketoacyl-CoA synthase 5	Acyl Lipid Metabolism Family,Miscellaneous Membrane Protein Families	METABOLIC	KCS5			2	AT1G25450	+				+
		PROTEIN_CODING				2	AT1G26930	+		+
		PROTEIN_CODING				2	AT1G26940	+				+
		PROTEIN_CODING				2	AT1G28280	+		+
dormancy-associated protein-like 1		PROTEIN_CODING	DYL1			2	AT1G28330	+	+
low-molecular-weight cysteine-rich 31		PROTEIN_CODING	LCR31			2	AT1G28335	+	+
		PROTEIN_CODING	GRX480			2	AT1G28480	+		+
syntaxin of plants 61	SNAREs	PROTEIN_CODING	SYP61			2	AT1G28490	+		+
		PROTEIN_CODING				2	AT1G29200	+							*
unfertilized embryo sac 1		PROTEIN_CODING	UNE1			2	AT1G29300	+					1.01189e-09	-0.665895
cold regulated 314 thylakoid membrane 2		PROTEIN_CODING	COR314-TM2	Root NxTime	1	2	AT1G29390	+	+
COLD REGULATED 314 INNER MEMBRANE 1		PROTEIN_CODING	COR413IM1			2	AT1G29395	+	+
		PROTEIN_CODING				2	AT1G30440	+		+
DISTORTED TRICHOMES 2		PROTEIN_CODING	DIS2			2	AT1G30825	+		+
aspartate kinase-homoserine dehydrogenase i		METABOLIC	AK-HSDH I	Shoot NxTime	1	2	AT1G31230	+	+
		PROTEIN_CODING				2	AT1G31240	+	+
extra-large GTP-binding protein 3		PROTEIN_CODING	XLG3			2	AT1G31930	+					0.0147096	-0.431225
		PROTEIN_CODING				2	AT1G32090	+					1.20061e-11	-0.58273
alternative oxidase 1D	Miscellaneous Membrane Protein Families	METABOLIC	AOX1D	Root NxTime	1	2	AT1G32350	+			+
		PROTEIN_CODING				2	AT1G32630	+		+
		PROTEIN_CODING				2	AT1G32720	+		+
NAC 014	NAC Transcription Factor Family	TXNFACTOR	NAC014			2	AT1G33060	+		+
	Cytoplasmic ribosomal protein gene family	PROTEIN_CODING		Shoot NxTime	1	2	AT1G33120	+	+
	Glycosyltransferase Gene Families	PROTEIN_CODING				2	AT1G33250	+	+
aldehyde dehydrogenase 3H1	Aldehyde Dehydrogenase Superfamily	METABOLIC	ALDH3H1			2	AT1G44170	+		+
thioredoxin H-type 5		PROTEIN_CODING	TRX5			2	AT1G45145	+							*
responsive to dehydration 21A		PROTEIN_CODING	RD21A	Root NxTime	1	2	AT1G47128	+	+
	Core Cell Cycle Genes,E2F-DP Transcription Factor Family	TXNFACTOR	ATE2F2			2	AT1G47870	+		+
		PROTEIN_CODING				2	AT1G49030	+		+
		PROTEIN_CODING				2	AT1G49032	+		+
	MAP Kinase Kinase Kinase (MAPKKK) Family	PROTEIN_CODING	WNK7	Root NxTime, Shoot NxTime	2	2	AT1G49160					+	0.0139823	0.578833
		PROTEIN_CODING	NQR			2	AT1G49670	+		+
		PROTEIN_CODING				2	AT1G50450	+	+
hexokinase-like 1		METABOLIC	HKL1	Root NxTime, Shoot NxTime	2	2	AT1G50460	+	+
scarecrow-like 5	GRAS Gene Family,GRAS Transcription Factor Family	TXNFACTOR	SCL5			2	AT1G50600	+	+
pollen receptor like kinase 5	Receptor kinase-like protein family	PROTEIN_CODING	PRK5			2	AT1G50610	+	+
4-coumarate:CoA ligase 1	Monolignol Biosynthesis	METABOLIC	4CL1	Root NxTime, Shoot NxTime	2	2	AT1G51680	+							*
IAA-ALANINE RESISTANT 3		METABOLIC	IAR3			2	AT1G51760	+							*
indole-3-acetic acid inducible 18		PROTEIN_CODING	IAA18			2	AT1G51950	+					0.0202718	-0.420435
tRNAse Z3		PROTEIN_CODING	TRZ3	Shoot NxTime	1	2	AT1G52160	+		+
	Aquaporin Families,MIP family	PROTEIN_CODING				2	AT1G52180	+		+
		PROTEIN_CODING				2	AT1G52360	+	+
		PROTEIN_CODING				2	AT1G52565	+		+
	Miscellaneous Membrane Protein Families	PROTEIN_CODING				2	AT1G52750	+	+
lysophospholipase 2	Acyl Lipid Metabolism Family	PROTEIN_CODING	LysoPL2			2	AT1G52760	+	+
SPA1-related 4		PROTEIN_CODING	SPA4	Root NxTime, Shoot NxTime	2	2	AT1G53090	+				+
		PROTEIN_CODING				2	AT1G53380	+					0.0628733	-0.464355
		PROTEIN_CODING		Shoot NxTime	1	2	AT1G53460	+		+
mechanosensitive channel of small conductance-like 4	Mechanosensitive Ion Channel Family	PROTEIN_CODING	MSL4	Root NxTime	1	2	AT1G53470	+		+
mitogen-activated protein kinase 18	MAP Kinase (MAPK) Family	PROTEIN_CODING	MPK18	Root NxTime	1	2	AT1G53510	+				+
WAG 1	AGC Family	PROTEIN_CODING	WAG1			2	AT1G53700	+		+
		PROTEIN_CODING				2	AT1G53887	+	+
		PROTEIN_CODING				2	AT1G53890	+	+
related to AP2 12	AP2-EREBP Transcription Factor Family	TXNFACTOR	RAP2.12	Shoot NxTime	1	2	AT1G53910	+	+
AUXIN RESISTANT 4		PROTEIN_CODING	AXR4			2	AT1G54990	+			+
		PROTEIN_CODING				2	AT1G55000	+			+
transmembrane nine 6	Miscellaneous Membrane Protein Families	PROTEIN_CODING	TMN6	Root NxTime, Shoot NxTime	2	2	AT1G55130	+	+
		PROTEIN_CODING				2	AT1G55340	+		+
		PROTEIN_CODING				2	AT1G55360	+		+
chloride channel F		PROTEIN_CODING	CLC-F			2	AT1G55620	+	+
prenylated RAB acceptor 1.G1		PROTEIN_CODING	PRA1.G1			2	AT1G55640	+	+
		PROTEIN_CODING				2	AT1G56060	+							*
candidate G-protein Coupled Receptor 1		PROTEIN_CODING	Cand1	Shoot NxTime	1	2	AT1G57680	+	+
ATP phosphoribosyl transferase 1		METABOLIC	ATP-PRT1	Root NxTime, Shoot NxTime	2	2	AT1G58080					+	0.031719	0.605706
MSCS-like 3	Mechanosensitive Ion Channel Family	PROTEIN_CODING	MSL3			2	AT1G58200	+	+
EMBRYO DEFECTIVE 1674		PROTEIN_CODING	EMB1674			2	AT1G58210	+	+
mitogen-activated protein kinase homolog 2	MAP Kinase (MAPK) Family	PROTEIN_CODING	MPK2	Shoot NxTime	1	2	AT1G59580	+	+
		PROTEIN_CODING	ZCF37			2	AT1G59590	+	+
aminophospholipid ATPase 3	Acyl Lipid Metabolism Family,Primary Pumps (ATPases) Gene Families	PROTEIN_CODING	ALA3	Root NxTime	1	2	AT1G59820	+				+
		PROTEIN_CODING		Shoot NxTime	1	2	AT1G60010	+					0.000422435	-0.585189
trehalose phosphate synthase	Glycosyltransferase Gene Families,Trehalose Biosynthesis Gene Families	METABOLIC	TPS10	Root NxTime, Shoot NxTime	2	2	AT1G60140					+	5.3161e-05	0.62427
		PROTEIN_CODING	ATB2	Root NxTime, Shoot NxTime	2	2	AT1G60710				+		0.0142475	0.381613
		PROTEIN_CODING				2	AT1G60730				+				*
		PROTEIN_CODING				2	AT1G60740				+				*
		PROTEIN_CODING				2	AT1G60913	+		+
cleavage and polyadenylation specificity factor 73-I		PROTEIN_CODING	CPSF73-I			2	AT1G61010	+			+
		PROTEIN_CODING				2	AT1G61030	+			+
		PROTEIN_CODING				2	AT1G61470	+		+
beta glucosidase 46	Glycoside Hydrolase Gene Families	METABOLIC	BGLU46	Root NxTime	1	2	AT1G61820	+							*
		PROTEIN_CODING				2	AT1G62290	+	+
		PROTEIN_CODING				2	AT1G62480	+			+
flavin-monooxygenase glucosinolate S-oxygenase 4		METABOLIC	FMO GS-OX4	Shoot NxTime	1	2	AT1G62570	+							*
		PROTEIN_CODING				2	AT1G63520	+	+
		PROTEIN_CODING				2	AT1G63530	+	+
		PROTEIN_CODING	IMP4	Shoot NxTime	1	2	AT1G63780	+		+
ubiquitin-conjugating enzyme 5		PROTEIN_CODING	UBC5	Shoot NxTime	1	2	AT1G63800	+		+
monodehydroascorbate reductase 6		PROTEIN_CODING	MDAR6	Root NxTime, Shoot NxTime	2	2	AT1G63940					+	5.89394e-16	1.02114
type one serine/threonine protein phosphatase 3		PROTEIN_CODING	TOPP3	Shoot NxTime	1	2	AT1G64040	+				+
glycosyl hydrolase 9C2	Glycoside Hydrolase Gene Families	PROTEIN_CODING	GH9C2			2	AT1G64390	+					2.57175e-06	-0.99473
		PROTEIN_CODING				2	AT1G64460	+		+
		PROTEIN_CODING		Root NxTime	1	2	AT1G64610	+					0.00107494	-0.451288
methionine gamma-lyase		METABOLIC	MGL			2	AT1G64660	+	+
mitochondrial acyl carrier protein 2	Acyl Lipid Metabolism Family	PROTEIN_CODING	mtACP2			2	AT1G65290		+						*
		PROTEIN_CODING				2	AT1G65500						0.0999672	-0.556865	*
KORRIGAN 2	Glycoside Hydrolase Gene Families	PROTEIN_CODING	KOR2			2	AT1G65610	+					0.00100145	-0.654701
YELLOW STRIPE like 7		PROTEIN_CODING	YSL7			2	AT1G65730	+					0.0312839	-0.429484
	Glycoside Hydrolase Gene Families	METABOLIC	BGLU22			2	AT1G66280		+		+
	C2H2 Transcription Factor Family	PROTEIN_CODING				2	AT1G66500	+	+
		PROTEIN_CODING				2	AT1G66510	+	+
sucrose-proton symporter 7	Organic Solute Cotransporters,Sucrose-H+ symporters	PROTEIN_CODING	SUC7	Shoot NxTime	1	2	AT1G66570	+		+
senescence associated gene 24	Cytoplasmic ribosomal protein gene family	PROTEIN_CODING	SAG24	Shoot NxTime	1	2	AT1G66580	+		+
cytochrome c oxidase 19-1		PROTEIN_CODING	COX19-1			2	AT1G66590	+		+
		PROTEIN_CODING				2	AT1G66880						0.000106853	-0.670339	*
	CAMTA Transcription Factor Family	PROTEIN_CODING		Shoot NxTime	1	2	AT1G67910	+				+
		PROTEIN_CODING		Root NxTime, Shoot NxTime	2	2	AT1G67920	+				+
		PROTEIN_CODING				2	AT1G68350	+				+
	Carbohydrate Esterase Gene Families	METABOLIC				2	AT1G68620	+							*
		PROTEIN_CODING				2	AT1G68660	+			+
		PROTEIN_CODING				2	AT1G68680	+				+
STT7 homolog STN7		PROTEIN_CODING	STN7	Shoot NxTime	1	2	AT1G68830	+		+
		PROTEIN_CODING				2	AT1G68960	+		+
eukaryotic elongation factor 5A-3	Eukaryotic Initiation Factor Gene Family	PROTEIN_CODING	ELF5A-3			2	AT1G69410	+	+
		PROTEIN_CODING				2	AT1G69420	+	+
expansin A1	Expansins	PROTEIN_CODING	EXPA1	Root NxTime, Shoot NxTime	2	2	AT1G69530	+					0.00679839	-0.516073
nitrate transporter 1:2	Organic Solute Cotransporters	PROTEIN_CODING	NRT1:2			2	AT1G69850					+	0.00132733	-0.435634
		PROTEIN_CODING				2	AT1G69890	+			+
		PROTEIN_CODING				2	AT1G69900	+				+
		TXNFACTOR				2	AT1G70000	+			+
SIN3-like 4		PROTEIN_CODING	SNL4			2	AT1G70060	+		+
formin 8	FH2 proteins	PROTEIN_CODING	FH8			2	AT1G70140	+					4.30451e-06	-0.562223
matrix metalloproteinase		PROTEIN_CODING	MMP	Root NxTime	1	2	AT1G70170						0.0349036	-0.354967	*
		PROTEIN_CODING		Shoot NxTime	1	2	AT1G70190	+	+
K+ uptake permease 6	Inorganic Solute Cotransporters	PROTEIN_CODING	KUP6	Root NxTime	1	2	AT1G70300	+		+
beta carbonic anhydrase 4		PROTEIN_CODING	BCA4	Root NxTime, Shoot NxTime	2	2	AT1G70410	+	+
		PROTEIN_CODING				2	AT1G70420	+	+
	MAP Kinase Kinase Kinase Kinase (MAPKKKK) Family	PROTEIN_CODING		Root NxTime	1	2	AT1G70430	+	+
glycosyl hydrolase 9B1	Glycoside Hydrolase Gene Families	PROTEIN_CODING	GH9B1			2	AT1G70710	+			+
NADH dehydrogenase-like complex L		PROTEIN_CODING	NdhL			2	AT1G70760	+			+
Low Phosphate Root2		PROTEIN_CODING	LPR2			2	AT1G71040	+				+
RADIAL SWELLING 10		METABOLIC	RSW10			2	AT1G71100	+				+
endoplasmic reticulum oxidoreductins 1		PROTEIN_CODING	ERO1			2	AT1G72280	+	+
		PROTEIN_CODING				2	AT1G72290	+	+
		PROTEIN_CODING	ATL3			2	AT1G72310	+				+
jasmonate-zim-domain protein 6	tify family	PROTEIN_CODING	JAZ6			2	AT1G72450	+			+
	Receptor kinase-like protein family	PROTEIN_CODING				2	AT1G72460	+			+
cinnamyl-alcohol dehydrogenase	Monolignol Biosynthesis	METABOLIC	CAD1			2	AT1G72680						0.0146151	0.34858	*
		PROTEIN_CODING				2	AT1G72790	+	+
		PROTEIN_CODING				2	AT1G72800	+	+
		METABOLIC				2	AT1G72810	+	+
	Chloroplast and Mitochondria gene families	PROTEIN_CODING				2	AT1G72820	+	+
		PROTEIN_CODING				2	AT1G72960	+				+
PEP1 receptor 1	Receptor kinase-like protein family	PROTEIN_CODING	PEPR1			2	AT1G73080	+	+
		PROTEIN_CODING				2	AT1G73090	+	+
		PROTEIN_CODING				2	AT1G73230	+	+
	Acyl Lipid Metabolism Family	METABOLIC		Root NxTime, Shoot NxTime	2	2	AT1G73600	+							*
	MAP Kinase Kinase Kinase (MAPKKK) Family	PROTEIN_CODING				2	AT1G73660	+	+
MAP kinase 15	MAP Kinase (MAPK) Family	PROTEIN_CODING	MPK15			2	AT1G73670	+	+
		PROTEIN_CODING				2	AT1G73885	+	+
actin-related proteins 4A		PROTEIN_CODING	ARP4A			2	AT1G73910	+	+
	Lipid Metabolism Gene Families	PROTEIN_CODING		Root NxTime, Shoot NxTime	2	2	AT1G73920					+	8.51732e-05	0.545596
		PROTEIN_CODING				2	AT1G73970	+		+
strictosidine synthase 2		PROTEIN_CODING	SS2			2	AT1G74020	+	+
		PROTEIN_CODING				2	AT1G74440	+			+
		PROTEIN_CODING				2	AT1G74450	+			+
NAP1-related protein 1		PROTEIN_CODING	NRP1	Shoot NxTime	1	2	AT1G74560	+		+
		PROTEIN_CODING				2	AT1G74580	+		+
		PROTEIN_CODING				2	AT1G74770	+			+
	Nodulin-like protein family	PROTEIN_CODING				2	AT1G74780	+			+
		PROTEIN_CODING				2	AT1G74790	+			+
		PROTEIN_CODING				2	AT1G74929	+			+
		PROTEIN_CODING				2	AT1G74940	+			+
		PROTEIN_CODING				2	AT1G75060	+			+
		PROTEIN_CODING				2	AT1G75360	+	+
cytokinin oxidase 5		METABOLIC	CKX5			2	AT1G75450	+					9.42637e-07	-0.807768
		PROTEIN_CODING				2	AT1G75590	+				+
glycosyl hydrolase 9B7	Glycoside Hydrolase Gene Families	PROTEIN_CODING	GH9B7			2	AT1G75680	+		+
HVA22-like protein G		PROTEIN_CODING	HVA22G			2	AT1G75700	+		+
		PROTEIN_CODING				2	AT1G75730	+	+
CLAVATA 1	Receptor kinase-like protein family	PROTEIN_CODING	CLV1			2	AT1G75820	+				+
		PROTEIN_CODING		Root NxTime	1	2	AT1G76070	+							*
chloroplastic drought-induced stress protein of 32 kD		PROTEIN_CODING	CDSP32			2	AT1G76080	+			+
sterol methyltransferase 3		METABOLIC	SMT3			2	AT1G76090	+			+
SKU5 similar 5		PROTEIN_CODING	sks5			2	AT1G76160	+					9.13528e-05	-0.44545
	C3H Transcription Factor Family	PROTEIN_CODING	ATL8			2	AT1G76410	+				+
		METABOLIC				2	AT1G76550	+		+
CP12 domain-containing protein 3		PROTEIN_CODING	CP12-3			2	AT1G76560	+		+
	Chloroplast and Mitochondria gene families	PROTEIN_CODING				2	AT1G76570	+		+
	SBP Transcription Factor Family,Superfamily of zinc-coordinating DNA-binding proteins	TXNFACTOR		Root NxTime	1	2	AT1G76580	+					0.00531543	-0.402688
		PROTEIN_CODING				2	AT1G76970	+		+
		PROTEIN_CODING				2	AT1G76980	+		+
ACT domain repeat 3		PROTEIN_CODING	ACR3	Root NxTime, Shoot NxTime	2	2	AT1G76990	+	+
		PROTEIN_CODING				2	AT1G77020	+			+
		PROTEIN_CODING				2	AT1G77280	+				+
	Glutathione S-transferase Family	PROTEIN_CODING				2	AT1G77290	+	+
		METABOLIC		Root NxTime	1	2	AT1G77330						0.034192	-0.586801	*
		PROTEIN_CODING				2	AT1G77460	+	+
		PROTEIN_CODING				2	AT1G77650	+	+
		PROTEIN_CODING		Root NxTime	1	2	AT1G77660	+	+
		PROTEIN_CODING				2	AT1G77750	+				+
nitrate reductase 1		METABOLIC	NIA1	Root NxTime, Shoot NxTime	2	2	AT1G77760					+	0	4.88101
sulfate transporter 1;2	Inorganic Solute Cotransporters	PROTEIN_CODING	SULTR1%3B2	Root NxTime	1	2	AT1G78000	+		+
		PROTEIN_CODING				2	AT1G78040	+			+
auxin up-regulated f-box protein 1		PROTEIN_CODING	AUF1			2	AT1G78100	+		+
		PROTEIN_CODING				2	AT1G78140	+		+
		PROTEIN_CODING				2	AT1G78150	+		+
pumilio 7		PROTEIN_CODING	PUM7			2	AT1G78160	+		+
		PROTEIN_CODING				2	AT1G78230	+			+
TUMOROUS SHOOT DEVELOPMENT 2		PROTEIN_CODING	TSD2			2	AT1G78240	+					0.000222812	-0.52065
		PROTEIN_CODING				2	AT1G78310	+	+
	Miscellaneous Membrane Protein Families	PROTEIN_CODING				2	AT1G78720	+	+
		PROTEIN_CODING				2	AT1G78760	+	+
		PROTEIN_CODING				2	AT1G78790	+	+
		PROTEIN_CODING				2	AT1G78850	+	+
metacaspase 6		PROTEIN_CODING	MC6	Root NxTime	1	2	AT1G79320	+							*
embryo defective 1135		PROTEIN_CODING	EMB1135			2	AT1G79350	+		+
RING DOMAIN LIGASE 4		PROTEIN_CODING	RGLG4			2	AT1G79380	+				+
		METABOLIC		Shoot NxTime	1	2	AT1G79470	+	+
		PROTEIN_CODING				2	AT1G79480	+	+
embryo defective 2217		PROTEIN_CODING	EMB2217	Shoot NxTime	1	2	AT1G79490	+	+
SOMBRERO	NAC Transcription Factor Family	TXNFACTOR	SMB			2	AT1G79580	+				+
Na+/H+ antiporter 6		PROTEIN_CODING	NHX6			2	AT1G79610	+	+
RADIATION SENSITIVE23B		PROTEIN_CODING	RAD23B	Root NxTime	1	2	AT1G79650	+		+
ovate family protein 14		TXNFACTOR	OFP14			2	AT1G79960	+			+
		PROTEIN_CODING				2	AT1G79970	+			+
		PROTEIN_CODING				2	AT1G79990	+			+
TOO MANY MOUTHS		PROTEIN_CODING	TMM			2	AT1G80080	+	+
CBS domain containing protein 4		PROTEIN_CODING	CBSX4			2	AT1G80090	+	+
histidine phosphotransfer protein 6	Histidine Phosphotransfer Proteins	PROTEIN_CODING	HP6			2	AT1G80100	+	+
glyoxylase I 7		PROTEIN_CODING	GLYI7			2	AT1G80160	+				+
		PROTEIN_CODING		Shoot NxTime	1	2	AT1G80245	+			+
embryo defective 1427		PROTEIN_CODING	emb1427			2	AT1G80260	+			+
nucleotide transporter 1	Organic Solute Cotransporters	PROTEIN_CODING	NTT1			2	AT1G80300	+					3.56265e-07	0.851249
		PROTEIN_CODING		Root NxTime, Shoot NxTime	2	2	AT1G80440	+							*
	Nodulin-like protein family	PROTEIN_CODING				2	AT1G80530	+	+
HOPW1-1-interacting 1		METABOLIC	WIN1			2	AT1G80600	+	+
		PROTEIN_CODING				2	AT1G80610	+	+
		PROTEIN_CODING		Root NxTime, Shoot NxTime	2	2	AT1G80620	+	+
		PROTEIN_CODING				2	AT2G01008			+		+
		METABOLIC				2	AT2G01460	+	+
nudix hydrolase homolog 17		METABOLIC	NUDT17			2	AT2G01670	+		+
glutamate decarboxylase 4	GAD	PROTEIN_CODING	GAD4			2	AT2G02010	+			+
peptide transporter 4	Organic Solute Cotransporters	PROTEIN_CODING	PTR4			2	AT2G02020	+			+
phytosulfokin receptor 1		PROTEIN_CODING	PSKR1			2	AT2G02220	+					0.00120623	-0.632794
		PROTEIN_CODING				2	AT2G02630	+				+
sucrose transporter 2	Organic Solute Cotransporters,Sucrose-H+ symporters	PROTEIN_CODING	SUT2			2	AT2G02860	+			+
		PROTEIN_CODING				2	AT2G02890	+	+
	C3H Transcription Factor Family	PROTEIN_CODING				2	AT2G03000	+	+
		PROTEIN_CODING				2	AT2G03240	+	+
		PROTEIN_CODING				2	AT2G03780	+		+
GEKO1		PROTEIN_CODING	GEK1			2	AT2G03800	+		+
		PROTEIN_CODING				2	AT2G07981			+	+
		PROTEIN_CODING				2	AT2G08986			+	+
golgi nucleotide sugar transporter 1	Organic Solute Cotransporters	PROTEIN_CODING	GONST1	Root NxTime, Shoot NxTime	2	2	AT2G13650	+					0.0949937	0.376848
UDP-glycosyltransferase 73B4	Glycosyltransferase Gene Families	METABOLIC	UGT73B4			2	AT2G15490	+		+
		PROTEIN_CODING				2	AT2G15500	+		+
	Glycoside Hydrolase Gene Families,Miscellaneous Membrane Protein Families	PROTEIN_CODING				2	AT2G16230	+	+
Needed for RDR2-independent DNA methylation		PROTEIN_CODING	NERD			2	AT2G16485	+	+
GLN phosphoribosyl pyrophosphate amidotransferase 1	Phosphoribosyltransferases (PRT)	METABOLIC	ASE1			2	AT2G16570	+		+
		PROTEIN_CODING				2	AT2G16575	+		+
rotamase CYP 3		PROTEIN_CODING	ROC3			2	AT2G16600	+		+
myb domain protein 7	MYB,MYB Transcription Factor Family	TXNFACTOR	MYB7			2	AT2G16720	+		+
		PROTEIN_CODING				2	AT2G16900	+				+
		PROTEIN_CODING				2	AT2G17500	+		+
high mobility group B4		TXNFACTOR	HMGB4			2	AT2G17560		+	+
cis-prenyltransferase 1		PROTEIN_CODING	cPT1			2	AT2G17570		+	+
		PROTEIN_CODING		Shoot NxTime	1	2	AT2G17580		+	+
		PROTEIN_CODING		Shoot NxTime	1	2	AT2G17670	+	+
		PROTEIN_CODING				2	AT2G17705	+			+
		PROTEIN_CODING		Shoot NxTime	1	2	AT2G17710	+			+
embryo defective 2296	Cytoplasmic ribosomal protein gene family	PROTEIN_CODING	EMB2296			2	AT2G18020	+	+
methionine sulfoxide reductase A5		PROTEIN_CODING	MSRA5			2	AT2G18030	+	+
		PROTEIN_CODING		Root NxTime	1	2	AT2G18193	+	+
		PROTEIN_CODING				2	AT2G18630					+	0.000883836	-0.52818
		PROTEIN_CODING				2	AT2G18690	+							*
trehalose phosphatase/synthase 11	Glycosyltransferase Gene Families,Trehalose Biosynthesis Gene Families	METABOLIC	TPS11	Root NxTime	1	2	AT2G18700	+				+
cytidine deaminase 1		METABOLIC	CDA1			2	AT2G19570	+	+
myo-inositol oxygenase 2		METABOLIC	MIOX2	Root NxTime	1	2	AT2G19800	+	+
RPM1 interacting protein 13		PROTEIN_CODING	RIN13	Shoot NxTime	1	2	AT2G20310	+	+
		PROTEIN_CODING				2	AT2G20320	+	+
MURUS 3		METABOLIC	MUR3			2	AT2G20370	+		+
		METABOLIC				2	AT2G20420	+	+
translocase inner membrane subunit 44-1	Miscellaneous Membrane Protein Families	PROTEIN_CODING	TIM44-1			2	AT2G20510	+	+
		PROTEIN_CODING				2	AT2G20515	+	+
FASCICLIN-like arabinogalactan 6		PROTEIN_CODING	FLA6			2	AT2G20520	+	+
prohibitin 6		PROTEIN_CODING	PHB6			2	AT2G20530	+	+
		PROTEIN_CODING				2	AT2G20560	+							*
		PROTEIN_CODING				2	AT2G20950	+					0.063065	-0.383846
		PROTEIN_CODING	pEARLI4			2	AT2G20960	+							*
glycine-rich protein 2B		TXNFACTOR	GRP2B			2	AT2G21060	+		+
FIONA1		PROTEIN_CODING	FIO1			2	AT2G21070	+		+
		PROTEIN_CODING				2	AT2G21510	+		+
		PROTEIN_CODING		Root NxTime	1	2	AT2G21520	+		+
RAB GTPase homolog H1D		PROTEIN_CODING	RABH1d			2	AT2G22290	+			+
homeobox protein 6	Homeobox Transcription Factor Family	TXNFACTOR	HB6	Shoot NxTime	1	2	AT2G22430	+					0.000789947	-0.459751
uncoupling protein 5		PROTEIN_CODING	UCP5	Root NxTime, Shoot NxTime	2	2	AT2G22500	+	+
		PROTEIN_CODING				2	AT2G22510	+				+
	basic Helix-Loop-Helix (bHLH) Transcription Factor,bHLH Transcription Factor Family	TXNFACTOR				2	AT2G22760	+		+
phytosulfokine 2 precursor		PROTEIN_CODING	PSK2			2	AT2G22860	+		+
embryo defective 2001		PROTEIN_CODING	EMB2001	Shoot NxTime	1	2	AT2G22870	+		+
		PROTEIN_CODING				2	AT2G22880	+	+
		PROTEIN_CODING				2	AT2G22890	+	+
	CAMTA Transcription Factor Family	METABOLIC				2	AT2G22900	+		+
		PROTEIN_CODING				2	AT2G22905	+		+
N-acetyl-l-glutamate synthase 1		METABOLIC	NAGS1			2	AT2G22910	+		+
myb domain protein 70	MYB,MYB Transcription Factor Family	TXNFACTOR	MYB70			2	AT2G23290	+	+
extra-large G-protein 1		PROTEIN_CODING	XLG1	Root NxTime	1	2	AT2G23460	+			+
		PROTEIN_CODING				2	AT2G23790	+		+
tetraspanin8	Miscellaneous Membrane Protein Families	PROTEIN_CODING	TET8			2	AT2G23810	+	+
		PROTEIN_CODING				2	AT2G23820	+	+
		PROTEIN_CODING				2	AT2G24370	+	+
		PROTEIN_CODING				2	AT2G24395	+	+
		METABOLIC				2	AT2G24560	+		+
		PROTEIN_CODING				2	AT2G24780	+		+
CONSTANS-like 3	C2C2-CO-like Transcription Factor Family	TXNFACTOR	COL3	Shoot NxTime	1	2	AT2G24790	+		+
EIN3-binding F box protein 1		PROTEIN_CODING	EBF1			2	AT2G25490	+							*
		PROTEIN_CODING				2	AT2G25690	+		+
heat shock transcription factor A2	Heat Shock Transcription Factor Family,HSF Transcription Factor Family	TXNFACTOR	HSFA2			2	AT2G26150	+							*
		PROTEIN_CODING				2	AT2G26380	+		+
K+ transporter 1	Ion Channel Families	PROTEIN_CODING	KT1	Root NxTime, Shoot NxTime	2	2	AT2G26650	+					3.45373e-27	1.33262
CBL-interacting protein kinase 3	CBL-interacting serione-threonine Protein Kinases (AtCIPKs)	PROTEIN_CODING	CIPK3	Root NxTime, Shoot NxTime	2	2	AT2G26980					+	0.00540696	0.666285
	Glycoside Hydrolase Gene Families	PROTEIN_CODING				2	AT2G27500	+		+
		PROTEIN_CODING		Shoot NxTime	1	2	AT2G27505	+		+
		PROTEIN_CODING	HDT4	Root NxTime, Shoot NxTime	2	2	AT2G27840	+	+
		PROTEIN_CODING				2	AT2G28790	+				+
glutathione S-transferase tau 5	Glutathione S-transferase Family	METABOLIC	GSTU5			2	AT2G29450	+		+
		PROTEIN_CODING				2	AT2G29452	+		+
glutathione S-transferase TAU 1	Glutathione S-transferase Family	METABOLIC	GSTU1	Shoot NxTime	1	2	AT2G29490	+	+
		PROTEIN_CODING		Root NxTime	1	2	AT2G29510	+	+
Arabidopsis Inositol phosphorylceramide synthase 3		PROTEIN_CODING	AtIPCS3			2	AT2G29525	+	+
tubulin beta-7 chain		PROTEIN_CODING	TUB7			2	AT2G29550	+		+
cytosolic enolase		METABOLIC	ENOC			2	AT2G29560	+		+
		PROTEIN_CODING		Shoot NxTime	1	2	AT2G29670	+		+
UDP-glucosyl transferase 71C1	Glycosyltransferase Gene Families	METABOLIC	UGT71C1	Root NxTime	1	2	AT2G29750	+	+
		PROTEIN_CODING				2	AT2G29995	+	+
WRKY DNA-binding protein 25	WRKY Transcription Factor Family,WRKY Transcription Factor Superfamily	TXNFACTOR	WRKY25	Root NxTime	1	2	AT2G30250	+		+
SOS3-interacting protein 4	CBL-interacting serione-threonine Protein Kinases (AtCIPKs)	PROTEIN_CODING	SIP4			2	AT2G30360	+		+
		PROTEIN_CODING		Root NxTime, Shoot NxTime	2	2	AT2G30670					+			*
		METABOLIC				2	AT2G30840	+		+
glutathione S-transferase PHI 9	Glutathione S-transferase Family	METABOLIC	GSTF9			2	AT2G30860	+		+
glutathione S-transferase PHI 10	Glutathione S-transferase Family	METABOLIC	GSTF10			2	AT2G30870	+		+
		PROTEIN_CODING				2	AT2G31945	+	+
low-molecular-weight cysteine-rich 76		PROTEIN_CODING	LCR76			2	AT2G31953	+	+
		PROTEIN_CODING				2	AT2G32150	+		+
receptor like protein 22	Receptor kinase-like protein family	PROTEIN_CODING	RLP22			2	AT2G32660	+	+
		PROTEIN_CODING				2	AT2G32970	+	+
	Glycoside Hydrolase Gene Families	METABOLIC				2	AT2G33160	+			+
		PROTEIN_CODING				2	AT2G33180	+	+
		PROTEIN_CODING				2	AT2G33190	+	+
		PROTEIN_CODING				2	AT2G33200	+	+
		TXNFACTOR	ASR3	Root NxTime, Shoot NxTime	2	2	AT2G33550					+	1.5623e-38	2.51204
CBL-interacting protein kinase 13	CBL-interacting serione-threonine Protein Kinases (AtCIPKs) ,Miscellaneous Membrane Protein Families	PROTEIN_CODING	CIPK13	Root NxTime	1	2	AT2G34180					+	0.000373877	0.86296
		PROTEIN_CODING		Root NxTime, Shoot NxTime	2	2	AT2G34355	+					1.27579e-08	1.17174
cytochrome P450, family 710, subfamily A, polypeptide 1	Cytochrome P450	METABOLIC	CYP710A1			2	AT2G34500					+			*
PINOID	AGC Family	PROTEIN_CODING	PID			2	AT2G34650	+					0.000321322	-0.658544
	C3H Transcription Factor Family	PROTEIN_CODING				2	AT2G34990	+		+
Arabidopsis toxicos en levadura 9	C3H Transcription Factor Family,RRE (Rapid Response to Elicitors)	PROTEIN_CODING	ATL9			2	AT2G35000	+		+
thioredoxin O1		PROTEIN_CODING	TO1			2	AT2G35010	+		+
root and pollen arfgap		PROTEIN_CODING	RPA			2	AT2G35210	+		+
		PROTEIN_CODING				2	AT2G35215	+		+
HAIKU1		PROTEIN_CODING	IKU1			2	AT2G35230	+	+
glycine decarboxylase complex H		METABOLIC	GDCH			2	AT2G35370	+							*
		PROTEIN_CODING				2	AT2G35730	+							*
	C3H Transcription Factor Family	PROTEIN_CODING				2	AT2G35910	+	+
		PROTEIN_CODING				2	AT2G35920	+	+
embryo sac development arrest 12		PROTEIN_CODING	EDA12			2	AT2G35950	+		+
NDR1/HIN1-like 12		PROTEIN_CODING	NHL12			2	AT2G35960	+		+
YELLOW-LEAF-SPECIFIC GENE 9		PROTEIN_CODING	YLS9			2	AT2G35980	+							*
ABNORMAL SHOOT 2	RAV Transcription Factor Family	TXNFACTOR	ABS2			2	AT2G36080	+			+
		PROTEIN_CODING				2	AT2G36410	+			+
		METABOLIC		Root NxTime, Shoot NxTime	2	2	AT2G36580	+					6.80545e-14	1.10301
		PROTEIN_CODING				2	AT2G37140	+				+
DE-ETIOLATED 2		METABOLIC	DET2			2	AT2G38050	+		+
		PROTEIN_CODING		Root NxTime	1	2	AT2G38180	+		+
ABERRANT POLLEN DEVELOPMENT 1		PROTEIN_CODING	APD1			2	AT2G38185	+		+
	Trihelix Transcription Factor Family	TXNFACTOR				2	AT2G38250	+		+
prenylated RAB acceptor 1.B4		PROTEIN_CODING	PRA1.B4			2	AT2G38360	+	+
		PROTEIN_CODING				2	AT2G38365	+	+
histone H2A 8		PROTEIN_CODING	HTA8			2	AT2G38810	+				+
SUPPRESSOR OF VARIEGATION 1		PROTEIN_CODING	SVR1			2	AT2G39140	+				+
MILDEW RESISTANCE LOCUS O 12	Miscellaneous Membrane Protein Families,MLO proteins	PROTEIN_CODING	MLO12	Root NxTime	1	2	AT2G39200	+							*
SCHNARCHZAPFEN	AP2-EREBP Transcription Factor Family	TXNFACTOR	SNZ	Shoot NxTime	1	2	AT2G39250					+			*
ATP-binding cassette G1	ABC Superfamily,ABC transporters	PROTEIN_CODING	ABCG1			2	AT2G39350	+					7.75749e-08	-0.674807
	Cytoplasmic ribosomal protein gene family	PROTEIN_CODING		Shoot NxTime	1	2	AT2G39390	+	+
	Acyl Lipid Metabolism Family	PROTEIN_CODING		Root NxTime	1	2	AT2G39400	+	+
	Acyl Lipid Metabolism Family	PROTEIN_CODING				2	AT2G39410	+	+
		PROTEIN_CODING	MTP11			2	AT2G39450	+		+
ribosomal protein L23AA	Cytoplasmic ribosomal protein gene family	PROTEIN_CODING	RPL23AA	Shoot NxTime	1	2	AT2G39460	+		+
Photosynthetic NDH subcomplex L 1		PROTEIN_CODING	PnsL1			2	AT2G39470	+		+
expansin A4	Expansins	PROTEIN_CODING	EXPA4			2	AT2G39700	+					7.55379e-07	-0.800025
		PROTEIN_CODING				2	AT2G39805	+	+
HIGH EXPRESSION OF OSMOTICALLY RESPONSIVE GENES 1		PROTEIN_CODING	HOS1	Shoot NxTime	1	2	AT2G39810	+	+
	AP2-EREBP Transcription Factor Family	TXNFACTOR	DREB2C			2	AT2G40340	+							*
	G2-like Transcription Factor Family	TXNFACTOR	MYBC1	Root NxTime, Shoot NxTime	2	2	AT2G40970	+	+
		PROTEIN_CODING				2	AT2G40980	+	+
calmodulin (CAM)-binding protein of 25 kDa		PROTEIN_CODING	CAMBP25			2	AT2G41010	+	+
		PROTEIN_CODING				2	AT2G41020	+	+
TOUCH 3	EF-hand containing proteins	PROTEIN_CODING	TCH3			2	AT2G41100	+		+
CDPK-related kinase 1		PROTEIN_CODING	CRK1			2	AT2G41140	+				+
sigma factor binding protein 2		PROTEIN_CODING	SIB2			2	AT2G41180	+			+
WINDHOSE 2		PROTEIN_CODING	WIH2			2	AT2G41420	+	+
EARLY RESPONSIVE TO DEHYDRATION 15		PROTEIN_CODING	ERD15			2	AT2G41430	+	+
mizu-kussei 1		PROTEIN_CODING	MIZ1	Shoot NxTime	1	2	AT2G41660	+					0.000240303	0.884956
		PROTEIN_CODING				2	AT2G41870	+				+
OXIDATIVE STRESS 2		PROTEIN_CODING	OXS2			2	AT2G41900	+				+
ASYMMETRIC LEAVES 2-like 15	AS2 family,Lateral Organ Boundaries Gene Family	TXNFACTOR	ASL15			2	AT2G42440	+			+
		PROTEIN_CODING				2	AT2G42955	+	+
		PROTEIN_CODING				2	AT2G42975	+	+
	Glycoside Hydrolase Gene Families	METABOLIC				2	AT2G43890	+		+
PENETRATION 2	Glycoside Hydrolase Gene Families	METABOLIC	PEN2			2	AT2G44490	+	+
chloroplast chaperonin 10		PROTEIN_CODING	CHL-CPN10			2	AT2G44650	+		+
		PROTEIN_CODING				2	AT2G44820	+	+
		METABOLIC		Root NxTime	1	2	AT2G45290	+		+
UDP-D-glucuronate 4-epimerase 4		METABOLIC	GAE4			2	AT2G45310	+			+
		PROTEIN_CODING	BEN1			2	AT2G45400	+	+
		PROTEIN_CODING				2	AT2G45403	+	+
cytochrome P450, family 76, subfamily C, polypeptide 3	Cytochrome P450	PROTEIN_CODING	CYP76C3			2	AT2G45580	+		+
		PROTEIN_CODING				2	AT2G45730	+		+
peroxin 11D		PROTEIN_CODING	PEX11D			2	AT2G45740	+		+
		PROTEIN_CODING				2	AT2G45750	+		+
BON association protein 2		PROTEIN_CODING	BAP2			2	AT2G45760	+				+
		PROTEIN_CODING				2	AT2G45820	+	+
downstream target of AGL15 2		PROTEIN_CODING	DTA2	Root NxTime	1	2	AT2G45830	+	+
	Plant U-box protein (PUB)	PROTEIN_CODING				2	AT2G45910	+		+
		PROTEIN_CODING				2	AT2G46140	+					0.0547767	-0.546983
		PROTEIN_CODING				2	AT2G46150	+					7.88849e-05	-0.845142
JASMONATE RESISTANT 1		METABOLIC	JAR1	Shoot NxTime	1	2	AT2G46370	+	+
succinate dehydrogenase 8		METABOLIC	SDH8			2	AT2G46390		+		+
WRKY DNA-binding protein 46	WRKY Transcription Factor Family,WRKY Transcription Factor Superfamily	TXNFACTOR	WRKY46			2	AT2G46400		+		+
		PROTEIN_CODING				2	AT2G46535	+		+
cytochrome P450, family 78, subfamily A, polypeptide 6	Cytochrome P450	METABOLIC	CYP78A6			2	AT2G46660	+	+
		TXNFACTOR				2	AT2G46670	+	+
homeobox 7	Homeobox Transcription Factor Family	TXNFACTOR	HB7			2	AT2G46680	+	+
poltergeist	PP2C-type phosphatases	PROTEIN_CODING	POL			2	AT2G46920	+				+
short-chain dehydrogenase reductase 5		PROTEIN_CODING	SDR5			2	AT2G47140	+					0.0487041	-0.570684
REQUIRES HIGH BORON 1	Antiporters	PROTEIN_CODING	BOR1	Root NxTime	1	2	AT2G47160					+	0.000294133	0.780627
NAD+ transporter 1	Chloroplast and Mitochondria gene families	PROTEIN_CODING	NDT1			2	AT2G47490	+					0.0654252	-0.390687
	Kinesins	PROTEIN_CODING				2	AT2G47500	+	+
		PROTEIN_CODING		Shoot NxTime	1	2	AT2G47790	+		+
ATP-binding cassette C4	ABC Superfamily,ABC transporters,ABC transporters	PROTEIN_CODING	ABCC4			2	AT2G47800	+		+
		PROTEIN_CODING				2	AT2G47820	+	+
		PROTEIN_CODING				2	AT2G48000	+		+
receptor-like kinase in in flowers 3	Receptor kinase-like protein family	PROTEIN_CODING	RKF3			2	AT2G48010	+		+
	Monosaccharide transporter-like gene family,Organic Solute Cotransporters	PROTEIN_CODING				2	AT2G48020	+		+
		PROTEIN_CODING		Root NxTime, Shoot NxTime	2	2	AT2G48080					+			*
PPDK regulatory protein 2		PROTEIN_CODING	RP2			2	AT3G01200	+					0.0792492	0.350843
	Acyl Lipid Metabolism Family	METABOLIC	DOX1	Root NxTime	1	2	AT3G01420	+							*
like SEX4 1	Protein tyrosine phosphatase (PTP) family	PROTEIN_CODING	LSF1			2	AT3G01510	+				+
		PROTEIN_CODING				2	AT3G01980	+	+
ACT domain repeat 6		PROTEIN_CODING	ACR6			2	AT3G01990	+	+
		PROTEIN_CODING		Shoot NxTime	1	2	AT3G02320	+		+
galacturonosyltransferase 9	Glycosyltransferase Gene Families	METABOLIC	GAUT9			2	AT3G02350	+					0.0646239	-0.368422
		PROTEIN_CODING		Root NxTime	1	2	AT3G02360						0.0297575	-0.253345	*
		PROTEIN_CODING	DJ1D			2	AT3G02720	+		+
isopentenyl pyrophosphate:dimethylallyl pyrophosphate isomerase 2		METABOLIC	IPP2			2	AT3G02780	+	+
	Protein tyrosine phosphatase (PTP) family					2	AT3G02800	+	+
		PROTEIN_CODING				2	AT3G02890	+	+
SMALL AUXIN UP RNA 28		PROTEIN_CODING	SAUR28			2	AT3G03830	+	+
		PROTEIN_CODING				2	AT3G03847	+	+
SMALL AUXIN UP RNA 26		PROTEIN_CODING	SAUR26			2	AT3G03850	+	+
		METABOLIC				2	AT3G04000	+	+
		PROTEIN_CODING				2	AT3G04040	+				+
glyceraldehyde-3-phosphate dehydrogenase C subunit 1		METABOLIC	GAPC1	Root NxTime	1	2	AT3G04120	+		+
NAC domain containing protein 49		TXNFACTOR	NAC049			2	AT3G04430	+		+
		PROTEIN_CODING				2	AT3G04440	+		+
phosphoenolpyruvate carboxylase kinase 2		METABOLIC	PPCK2			2	AT3G04530	+							*
		PROTEIN_CODING				2	AT3G04640	+			+
		PROTEIN_CODING				2	AT3G04650	+			+
		PROTEIN_CODING				2	AT3G04660	+			+
WRKY DNA-binding protein 39	WRKY Transcription Factor Family,WRKY Transcription Factor Superfamily	TXNFACTOR	WRKY39			2	AT3G04670	+	+
pathogenesis-related 4		PROTEIN_CODING	PR4			2	AT3G04720	+							*
		PROTEIN_CODING				2	AT3G04760	+	+
	Cytoplasmic ribosomal protein gene family	PROTEIN_CODING		Shoot NxTime	1	2	AT3G04920	+	+
	C2H2 Transcription Factor Family,Monosaccharide transporter-like gene family	PROTEIN_CODING				2	AT3G05155	+		+
		PROTEIN_CODING				2	AT3G05220	+					0.00107831	-0.667679
		PROTEIN_CODING				2	AT3G05230	+				+
ralf-like 22		PROTEIN_CODING	RALFL22			2	AT3G05490	+	+
		PROTEIN_CODING				2	AT3G05500	+	+
	Acyl Lipid Metabolism Family	PROTEIN_CODING				2	AT3G05510	+	+
regulatory particle triple-A ATPase 5A		PROTEIN_CODING	RPT5A			2	AT3G05530	+		+
RARE-COLD-INDUCIBLE 2A	RCI2 gene Family	PROTEIN_CODING	RCI2A			2	AT3G05880	+	+
autophagy 8h		PROTEIN_CODING	ATG8H			2	AT3G06420	+	+
SENSITIVE TO FREEZING 2	Glycoside Hydrolase Gene Families	METABOLIC	SFR2			2	AT3G06510	+	+
		PROTEIN_CODING				2	AT3G06520	+	+
sterol glucosyltransferase	Glycosyltransferase Gene Families	PROTEIN_CODING	SGT	Root NxTime	1	2	AT3G07020	+	+
nucleostemin-like 1		PROTEIN_CODING	NSN1	Shoot NxTime	1	2	AT3G07050	+			+
embryo defective 1974		PROTEIN_CODING	emb1974			2	AT3G07060	+			+
		PROTEIN_CODING				2	AT3G07180	+					0.0801094	0.308913
Auxin-Induced in Root cultures 12		PROTEIN_CODING	AIR12	Root NxTime	1	2	AT3G07390	+	+
		PROTEIN_CODING				2	AT3G07600	+							*
CONSTANS-like 9	C2C2-CO-like Transcription Factor Family	TXNFACTOR	COL9			2	AT3G07650	+		+
		PROTEIN_CODING	ATSIK			2	AT3G08760	+			+
		PROTEIN_CODING	ATERDJ3A			2	AT3G08970	+							*
exocyst subunit exo70 family protein H4	EXO70 exocyst subunit family	PROTEIN_CODING	EXO70H4			2	AT3G09520	+					0.00769471	-0.473407
		METABOLIC				2	AT3G09560	+		+
		PROTEIN_CODING				2	AT3G09570	+		+
		PROTEIN_CODING				2	AT3G09620	+	+
	Cytoplasmic ribosomal protein gene family	PROTEIN_CODING		Shoot NxTime	1	2	AT3G09630	+	+
ascorbate peroxidase 2		METABOLIC	APX2			2	AT3G09640	+	+
	Kinesins	PROTEIN_CODING				2	AT3G10310	+		+
		PROTEIN_CODING				2	AT3G10815	+		+
		PROTEIN_CODING				2	AT3G10820	+		+
AZA-guanine resistant1		PROTEIN_CODING	AZG1			2	AT3G10960	+					0.00134056	-0.497335
		PROTEIN_CODING				2	AT3G11165	+	+
fatty acid desaturase 7	Acyl Lipid Metabolism Family,Lipid Metabolism Gene Families	METABOLIC	FAD7			2	AT3G11170	+	+
		TXNFACTOR		Root NxTime	1	2	AT3G11280	+		+
UDP-dependent glycosyltransferase 76B1		METABOLIC	UGT76B1	Root NxTime	1	2	AT3G11340	+							*
	Glycosyltransferase Gene Families	PROTEIN_CODING				2	AT3G11420	+	+
	RAV Transcription Factor Family	TXNFACTOR		Shoot NxTime	1	2	AT3G11580	+	+
		PROTEIN_CODING				2	AT3G11590	+			+
fatty acid desaturase 2	Acyl Lipid Metabolism Family,Lipid Metabolism Gene Families	METABOLIC	FAD2			2	AT3G12120	+			+
actin-related protein 5		PROTEIN_CODING	ARP5			2	AT3G12380	+	+
		PROTEIN_CODING		Shoot NxTime	1	2	AT3G12390	+	+
TRF-like 9		TXNFACTOR	TRFL9	Shoot NxTime	1	2	AT3G12560	+			+
		PROTEIN_CODING	FYD			2	AT3G12570	+			+
myb domain protein 10	MYB,MYB Transcription Factor Family	TXNFACTOR	MYB10			2	AT3G12820	+				+
		PROTEIN_CODING				2	AT3G13510	+				+
		PROTEIN_CODING				2	AT3G13600	+		+
		METABOLIC		Root NxTime	1	2	AT3G13610	+							*
		PROTEIN_CODING	PRA8			2	AT3G13720	+		+
indeterminate(ID)-domain 11	C2H2 Transcription Factor Family,IDZ Gene Family	TXNFACTOR	IDD11	Shoot NxTime	1	2	AT3G13810	+					0.00869274	-0.660233
	Acyl Lipid Metabolism Family	METABOLIC				2	AT3G14360	+	+
glycolate oxidase 1		PROTEIN_CODING	GOX1			2	AT3G14420	+							*
nine-cis-epoxycarotenoid dioxygenase 3		METABOLIC	NCED3			2	AT3G14440	+	+
CTC-interacting domain 9		PROTEIN_CODING	CID9			2	AT3G14450	+	+
		PROTEIN_CODING				2	AT3G14860	+				+
IQ-domain 10	IQD Protein Family	PROTEIN_CODING	IQD10			2	AT3G15050	+	+
RAB GTPase homolog A1G		PROTEIN_CODING	RABA1g			2	AT3G15060	+	+
NAC domain containing protein 3	NAC Transcription Factor Family	TXNFACTOR	NAC3			2	AT3G15500	+							*
indole-3-acetic acid inducible 19		PROTEIN_CODING	IAA19			2	AT3G15540	+			+
glutaredoxin 4		PROTEIN_CODING	GRX4			2	AT3G15660	+	+
		PROTEIN_CODING				2	AT3G15670	+	+
		PROTEIN_CODING				2	AT3G15680	+	+
		PROTEIN_CODING		Root NxTime	1	2	AT3G15810	+					0.0627451	-0.283793
		PROTEIN_CODING				2	AT3G15830	+		+
photosystem I subunit H-1		PROTEIN_CODING	PSAH-1			2	AT3G16140	+				+
asparaginase B1		METABOLIC	ASPGB1			2	AT3G16150	+							*
mitochondrial processing peptidase alpha subunit		METABOLIC	MPPalpha			2	AT3G16480	+	+
	PP2C-type phosphatases	PROTEIN_CODING		Root NxTime, Shoot NxTime	2	2	AT3G16560					+	0.0590194	0.482421
	PP2C-type phosphatases	PROTEIN_CODING				2	AT3G17250	+				+
		PROTEIN_CODING				2	AT3G17520	+				+
		PROTEIN_CODING				2	AT3G17890	+	+
WUSCHEL related homeobox 1	Homeobox Transcription Factor Family,WOX gene family	TXNFACTOR	WOX1	Shoot NxTime	1	2	AT3G18010	+				+
	C3H Transcription Factor Family	PROTEIN_CODING				2	AT3G18930	+					0.0997763	-0.459939
		PROTEIN_CODING				2	AT3G19230	+	+
	Acyl Lipid Metabolism Family	PROTEIN_CODING				2	AT3G19240	+	+
		PROTEIN_CODING				2	AT3G19410	+	+
		PROTEIN_CODING				2	AT3G19540	+				+
ethylene response factor 7	AP2-EREBP Transcription Factor Family	TXNFACTOR	ERF7			2	AT3G20310	+	+
		PROTEIN_CODING				2	AT3G20380			+		+
		PROTEIN_CODING				2	AT3G20890	+		+
	basic Helix-Loop-Helix (bHLH) Transcription Factor,bHLH Transcription Factor Family	TXNFACTOR				2	AT3G21330	+				+
		PROTEIN_CODING				2	AT3G21680	+	+
		PROTEIN_CODING				2	AT3G21690	+					0.00540696	-0.391568
		PROTEIN_CODING	SGP2	Shoot NxTime	1	2	AT3G21700	+					0.0849046	-0.438804
UDP-glucosyl transferase 71B6	Glycosyltransferase Gene Families	METABOLIC	UGT71B6			2	AT3G21780	+					0.0303195	-0.490093
alternative oxidase 1A	Miscellaneous Membrane Protein Families	METABOLIC	AOX1A			2	AT3G22370	+		+
TIME FOR COFFEE		PROTEIN_CODING	TIC	Shoot NxTime	1	2	AT3G22380	+					0.0402654	-0.260316
heat shock transcription factor A6B	Heat Shock Transcription Factor Family,HSF Transcription Factor Family	TXNFACTOR	HSFA6B			2	AT3G22830	+		+
		PROTEIN_CODING	NRPD7			2	AT3G22900	+			+
indole-3-acetic acid 7		PROTEIN_CODING	IAA7			2	AT3G23050	+	+
ethylene and salt inducible 1	AP2-EREBP Transcription Factor Family	TXNFACTOR	ESE1			2	AT3G23220	+			+
phosphate 1		PROTEIN_CODING	PHO1			2	AT3G23430					+	3.43555e-05	0.847675
heteroglycan glucosidase 1	Glycoside Hydrolase Gene Families	PROTEIN_CODING	HGL1			2	AT3G23640	+				+
		PROTEIN_CODING				2	AT3G23910	+		+
beta-amylase 1	Glycoside Hydrolase Gene Families	PROTEIN_CODING	BAM1	Shoot NxTime	1	2	AT3G23920	+		+
		PROTEIN_CODING				2	AT3G24420	+					0.00120249	0.427754
multiprotein bridging factor 1C		PROTEIN_CODING	MBF1C			2	AT3G24500	+							*
proline-rich extensin-like receptor kinase 1		PROTEIN_CODING	PERK1			2	AT3G24550	+	+
formin homology 1	FH2 proteins	PROTEIN_CODING	AFH1			2	AT3G25500	+		+
SKP1-like 15		PROTEIN_CODING	SK15			2	AT3G25650	+			+
inflorescence deficient in abscission (IDA)-like 1		PROTEIN_CODING	IDL1			2	AT3G25655	+			+
		PROTEIN_CODING				2	AT3G25719	+	+
	G2-like Transcription Factor Family	TXNFACTOR		Root NxTime	1	2	AT3G25790	+				+
NIM1-interacting 2		PROTEIN_CODING	NIMIN-2			2	AT3G25882	+							*
		PROTEIN_CODING				2	AT3G26440	+					0.0299346	-0.355167
uridine kinase-like 2	Phosphoribosyltransferases (PRT)	METABOLIC	UKL2			2	AT3G27190	+	+
	Miscellaneous Membrane Protein Families	PROTEIN_CODING				2	AT3G27200	+	+
		PROTEIN_CODING				2	AT3G27340	+	+
	C2H2 Transcription Factor Family	TXNFACTOR	PMZ			2	AT3G28210	+							*
		PROTEIN_CODING				2	AT3G28220	+		+
galacturonosyltransferase-like 10		PROTEIN_CODING	GATL10			2	AT3G28340	+		+
		PROTEIN_CODING				2	AT3G28700	+		+
myb domain protein 30	MYB,MYB Transcription Factor Family	TXNFACTOR	MYB30	Shoot NxTime	1	2	AT3G28910	+				+
CCR4- associated factor 1a		PROTEIN_CODING	CAF1a			2	AT3G44260	+	+
		PROTEIN_CODING				2	AT3G44261	+	+
		PROTEIN_CODING				2	AT3G44960	+	+
	Organic Solute Cotransporters	PROTEIN_CODING		Root NxTime	1	2	AT3G45660	+	+
		PROTEIN_CODING				2	AT3G45670	+	+
		PROTEIN_CODING				2	AT3G45740	+			+
heat shock protein 17.4		PROTEIN_CODING	HSP17.4			2	AT3G46230					+			*
RING and Domain of Unknown Function 1117 1		PROTEIN_CODING	RDUF1			2	AT3G46620	+	+
		PROTEIN_CODING				2	AT3G46630	+		+
hydroxysteroid dehydrogenase 2		PROTEIN_CODING	HSD2			2	AT3G47350	+		+
	Glycoside Hydrolase Gene Families	METABOLIC		Root NxTime	1	2	AT3G47540	+							*
cysteine endopeptidase 2		PROTEIN_CODING	CEP2	Root NxTime	1	2	AT3G48340	+		+
		PROTEIN_CODING				2	AT3G48346		+			+
cysteine endopeptidase 3		PROTEIN_CODING	CEP3			2	AT3G48350		+		+
		PROTEIN_CODING		Root NxTime	1	2	AT3G48390	+	+
		PROTEIN_CODING				2	AT3G48400	+	+
		PROTEIN_CODING				2	AT3G48450	+		+
		METABOLIC				2	AT3G48460	+		+
cell division control 2	Core Cell Cycle Genes	PROTEIN_CODING	CDC2			2	AT3G48750	+		+
		PROTEIN_CODING				2	AT3G49000	+							*
NAC domain containing protein 62	NAC Transcription Factor Family	TXNFACTOR	NAC062			2	AT3G49530	+	+
		PROTEIN_CODING				2	AT3G49540	+	+
		PROTEIN_CODING				2	AT3G49550	+	+
RESPONSE TO LOW SULFUR 3		PROTEIN_CODING	LSU3	Root NxTime	1	2	AT3G49570	+	+
phytosulfokine 4 precursor		PROTEIN_CODING	PSK4	Root NxTime	1	2	AT3G49780	+	+
	Plant U-box protein (PUB)	PROTEIN_CODING				2	AT3G49810	+					0.0167841	-0.371537
myb domain protein 77	MYB,MYB Transcription Factor Family	TXNFACTOR	MYB77			2	AT3G50060	+		+
		METABOLIC				2	AT3G50270	+		+
		PROTEIN_CODING				2	AT3G50580	+				+
LOW TEMPERATURE-INDUCED 30		PROTEIN_CODING	LTI30			2	AT3G50970	+	+
	Kinesins	PROTEIN_CODING				2	AT3G51150	+		+
		PROTEIN_CODING				2	AT3G51660	+							*
short-chain dehydrogenase/reductase 2		METABOLIC	SDR2			2	AT3G51680	+		+
high mobility group B1		TXNFACTOR	HMGB1			2	AT3G51880	+	+
		PROTEIN_CODING				2	AT3G51890	+	+
heat shock transcription factor A7A	Heat Shock Transcription Factor Family,HSF Transcription Factor Family	TXNFACTOR	HSFA7A	Root NxTime	1	2	AT3G51910	+				+
		PROTEIN_CODING		Root NxTime	1	2	AT3G52360	+					0.0627451	0.441634
FASCICLIN-like arabinogalactan protein 15 precursor		PROTEIN_CODING	FLA15			2	AT3G52370	+			+
		PROTEIN_CODING				2	AT3G52470	+			+
		PROTEIN_CODING	FTSZ2-2			2	AT3G52750	+	+
		PROTEIN_CODING				2	AT3G52760	+	+
plasma membrane intrinsic protein 2A	Aquaporin Families,MIP family	PROTEIN_CODING	PIP2A			2	AT3G53420	+		+
		TXNFACTOR				2	AT3G53440	+		+
RAB GTPase homolog 8		PROTEIN_CODING	RAB8			2	AT3G53610	+	+
pyrophosphorylase 4		PROTEIN_CODING	PPa4			2	AT3G53620	+	+
		PROTEIN_CODING		Shoot NxTime	1	2	AT3G53630	+	+
	Acyl Lipid Metabolism Family	PROTEIN_CODING				2	AT3G53980	+			+
		PROTEIN_CODING				2	AT3G53990	+			+
brassinosteroid-signaling kinase 6		PROTEIN_CODING	BSK6	Root NxTime	1	2	AT3G54030	+					0.0562295	-0.376184
		PROTEIN_CODING				2	AT3G54040	+							*
high cyclic electron flow 1		METABOLIC	HCEF1			2	AT3G54050	+							*
homolog of carrot EP3-3 chitinase	Glycoside Hydrolase Gene Families	METABOLIC	EP3			2	AT3G54420	+					0.000944076	-0.766823
		PROTEIN_CODING		Root NxTime	1	2	AT3G54880	+				+
OVULE ABORTION 1		PROTEIN_CODING	OVA1	Shoot NxTime	1	2	AT3G55400	+		+
delta 1-pyrroline-5-carboxylate synthase 2		METABOLIC	P5CS2	Root NxTime, Shoot NxTime	2	2	AT3G55610	+	+
eukaryotic initiation facor 6A	Eukaryotic Initiation Factor Gene Family	PROTEIN_CODING	eIF6A	Shoot NxTime	1	2	AT3G55620	+	+
		PROTEIN_CODING				2	AT3G55646	+			+
proline transporter 2	Organic Solute Cotransporters	PROTEIN_CODING	PROT2			2	AT3G55740	+					0.00326803	-0.526263
		PROTEIN_CODING				2	AT3G55840	+		+
		PROTEIN_CODING				2	AT3G55890	+		+
ESKIMO 1		PROTEIN_CODING	ESK1			2	AT3G55990		+		+
		PROTEIN_CODING		Shoot NxTime	1	2	AT3G56050	+		+
		PROTEIN_CODING		Root NxTime	1	2	AT3G56080	+		+
WRKY DNA-binding protein 70	WRKY Transcription Factor Family,WRKY Transcription Factor Superfamily	TXNFACTOR	WRKY70			2	AT3G56400	+							*
		PROTEIN_CODING				2	AT3G56790	+		+
calmodulin 3	EF-hand containing proteins	PROTEIN_CODING	CAM3			2	AT3G56800	+		+
		PROTEIN_CODING		Root NxTime	1	2	AT3G57630	+				+
seven in absentia of Arabidopsis 2		PROTEIN_CODING	SINAT2			2	AT3G58040	+		+
						2	AT3G58170	+		+
		METABOLIC				2	AT3G58180	+		+
		METABOLIC		Root NxTime, Shoot NxTime	2	2	AT3G58610	+				+
		PROTEIN_CODING				2	AT3G59230	+	+
lectin-receptor kinase	Receptor kinase-like protein family	PROTEIN_CODING	HLECRK			2	AT3G59700	+					0.0628733	-0.440895
		PROTEIN_CODING				2	AT3G59940	+	+
squamosa promoter-binding protein-like 12	SBP Transcription Factor Family,Superfamily of zinc-coordinating DNA-binding proteins	TXNFACTOR	SPL12			2	AT3G60030	+		+
		PROTEIN_CODING				2	AT3G60070	+		+
	C3H Transcription Factor Family	PROTEIN_CODING				2	AT3G60080	+		+
		PROTEIN_CODING				2	AT3G60090	+		+
beta glucosidase 27	Glycoside Hydrolase Gene Families	PROTEIN_CODING	BGLU27			2	AT3G60120	+							*
DARK INDUCIBLE 2	Glycoside Hydrolase Gene Families	PROTEIN_CODING	DIN2	Root NxTime	1	2	AT3G60140	+	+
TOXICOS EN LEVADURA 4		PROTEIN_CODING	ATL4			2	AT3G60220	+					0.0562977	0.549949
homeobox-leucine zipper protein 3	Homeobox Transcription Factor Family	TXNFACTOR	HAT3			2	AT3G60390	+	+
		PROTEIN_CODING		Shoot NxTime	1	2	AT3G60520	+				+
		PROTEIN_CODING				2	AT3G60540	+		+
		PROTEIN_CODING				2	AT3G60650	+	+
		PROTEIN_CODING				2	AT3G60660	+	+
		PROTEIN_CODING				2	AT3G60700	+	+
		PROTEIN_CODING				2	AT3G61090	+		+
		PROTEIN_CODING		Shoot NxTime	1	2	AT3G61100	+		+
ribosomal protein S27	Cytoplasmic ribosomal protein gene family	PROTEIN_CODING	RS27A			2	AT3G61110	+		+
		PROTEIN_CODING				2	AT3G61260	+	+
		PROTEIN_CODING				2	AT3G61270	+	+
ACC synthase 1		METABOLIC	ACS1			2	AT3G61510		+	+
		PROTEIN_CODING				2	AT3G61571	+		+
sphingoid LCB desaturase 1	Acyl Lipid Metabolism Family,Lipid Metabolism Gene Families	METABOLIC	SLD1			2	AT3G61580	+		+
		PROTEIN_CODING				2	AT3G61826	+				+
		PROTEIN_CODING				2	AT3G61920	+		+
		PROTEIN_CODING				2	AT3G61930	+		+
	Inorganic Solute Cotransporters	PROTEIN_CODING	MTPA1			2	AT3G61940	+		+
	C2H2 Transcription Factor Family	TXNFACTOR		Shoot NxTime	1	2	AT3G62240	+	+
ubiquitin 5	Cytoplasmic ribosomal protein gene family	PROTEIN_CODING	UBQ5			2	AT3G62250	+	+
ADP-ribosylation factor A1E		PROTEIN_CODING	ARFA1E			2	AT3G62290	+	+
	Glycoside Hydrolase Gene Families	PROTEIN_CODING				2	AT3G62710	+	+
xylosyltransferase 1	Glycosyltransferase Gene Families	METABOLIC	XT1			2	AT3G62720	+		+
		PROTEIN_CODING				2	AT3G62730	+			+
beta glucosidase 7	Glycoside Hydrolase Gene Families	METABOLIC	BGLU7			2	AT3G62740	+			+
beta glucosidase 8	Glycoside Hydrolase Gene Families	PROTEIN_CODING	BGLU8			2	AT3G62750	+			+
		PROTEIN_CODING				2	AT3G63040	+	+
		PROTEIN_CODING				2	AT3G63050	+	+
		PROTEIN_CODING				2	AT3G63052	+	+
		PROTEIN_CODING				2	AT4G00090	+		+
ribosomal protein S13A	Cytoplasmic ribosomal protein gene family	PROTEIN_CODING	RPS13A			2	AT4G00100	+		+
		TXNFACTOR				2	AT4G00200	+			+
LOB domain-containing protein 31	AS2 family,Lateral Organ Boundaries Gene Family	TXNFACTOR	LBD31			2	AT4G00210	+			+
receptor-like protein kinase 4		PROTEIN_CODING	RLK4			2	AT4G00340	+					0.0370389	-0.372648
methyl-CPG-binding domain 3		PROTEIN_CODING	MBD3	Root NxTime, Shoot NxTime	2	2	AT4G00416	+				+
plasma membrane intrinsic protein 1;4	Aquaporin Families,MIP family	PROTEIN_CODING	PIP1%3B4			2	AT4G00430	+	+
	Acyl Lipid Metabolism Family,CB-HSPs,Miscellaneous Membrane Protein Families	PROTEIN_CODING		Shoot NxTime	1	2	AT4G00500	+		+
	Acyl Lipid Metabolism Family	METABOLIC				2	AT4G00520	+		+
K+ efflux antiporter 2	Inorganic Solute Cotransporters	PROTEIN_CODING	KEA2	Root NxTime	1	2	AT4G00630	+		+
FRIGIDA		PROTEIN_CODING	FRI	Root NxTime, Shoot NxTime	2	2	AT4G00650	+		+
LHP1-Interacting Factor 2		PROTEIN_CODING	LIF2			2	AT4G00830	+		+
		PROTEIN_CODING				2	AT4G00905	+	+
BYPASS 3		PROTEIN_CODING	BPS3			2	AT4G01360	+			+
		PROTEIN_CODING				2	AT4G01400	+	+
		PROTEIN_CODING		Shoot NxTime	1	2	AT4G01410	+	+
tonoplast intrinsic protein 1;3	Aquaporin Families,MIP family	PROTEIN_CODING	TIP1%3B3			2	AT4G01470	+		+
pyrophosphorylase 5		PROTEIN_CODING	PPa5			2	AT4G01480	+		+
S-adenosylmethionine synthetase 2		METABOLIC	SAM-2			2	AT4G01850	+	+
		PROTEIN_CODING		Shoot NxTime	1	2	AT4G01870	+	+
		PROTEIN_CODING				2	AT4G01883	+	+
sugar transporter protein 7	Monosaccharide transporter-like gene family,Organic Solute Cotransporters	PROTEIN_CODING	STP7	Shoot NxTime	1	2	AT4G02050	+		+
root hair specific 13		PROTEIN_CODING	RHS13			2	AT4G02270	+	+
sucrose synthase 3	Glycosyltransferase Gene Families	METABOLIC	SUS3			2	AT4G02280	+	+
poly(ADP-ribose) polymerase 2		PROTEIN_CODING	PARP2			2	AT4G02390	+	+
		PROTEIN_CODING				2	AT4G02530	+	+
		PROTEIN_CODING				2	AT4G02540	+	+
BELAYA SMERT		TXNFACTOR	BSM			2	AT4G02990	+	+
		PROTEIN_CODING				2	AT4G03113	+	+
		PROTEIN_CODING				2	AT4G03120	+	+
		PROTEIN_CODING				2	AT4G03292	+		+
		PROTEIN_CODING				2	AT4G03298	+		+
ETERNALLY VEGETATIVE PHASE 1		PROTEIN_CODING	EVE1			2	AT4G03350	+		+
		PROTEIN_CODING				2	AT4G03360	+		+
		PROTEIN_CODING				2	AT4G03460	+					0.00415231	-0.589464
plant UBX domain containing protein 4		PROTEIN_CODING	PUX4			2	AT4G04210	+	+
receptor like protein 46	Receptor kinase-like protein family	PROTEIN_CODING	RLP46			2	AT4G04220	+	+
F-box stress induced 3		PROTEIN_CODING	FBS3			2	AT4G05010	+		+
		PROTEIN_CODING		Shoot NxTime	1	2	AT4G11160	+		+
VIRB2-interacting protein 2		PROTEIN_CODING	BTI2			2	AT4G11220	+	+
		PROTEIN_CODING				2	AT4G11860	+				+
		TXNFACTOR				2	AT4G12050	+			+
		PROTEIN_CODING				2	AT4G13270	+		+
		PROTEIN_CODING				2	AT4G14370	+		+
		PROTEIN_CODING				2	AT4G14380	+		+
IQ-domain 19	IQD Protein Family	PROTEIN_CODING	IQD19			2	AT4G14750	+			+
		PROTEIN_CODING				2	AT4G14900	+		+
B-box domain protein 9	C2C2-CO-like Transcription Factor Family	TXNFACTOR	BBX9			2	AT4G15250	+	+
	Glycosyltransferase Gene Families	METABOLIC				2	AT4G15260	+	+
indole-3-acetate beta-D-glucosyltransferase	Glycosyltransferase Gene Families	METABOLIC	IAGLU			2	AT4G15550		+						*
		PROTEIN_CODING				2	AT4G15630	+					0.00751276	-0.449742
	C2C2-Gata Transcription Factor Family	TXNFACTOR	GATA17L	Root NxTime, Shoot NxTime	2	2	AT4G16141	+	+
	Glycoside Hydrolase Gene Families	PROTEIN_CODING				2	AT4G16260	+							*
autophagy 8f		PROTEIN_CODING	ATG8F	Shoot NxTime	1	2	AT4G16520	+	+
		PROTEIN_CODING				2	AT4G16530	+	+
		PROTEIN_CODING				2	AT4G17616	+			+
		TXNFACTOR				2	AT4G17900	+		+
INOSITOL(1,4,5)P3 5-PHOSPHATASE II		METABOLIC	IP5PII			2	AT4G18010	+				+
Ca2+ activated outward rectifying K+ channel 6	Ion Channel Families	PROTEIN_CODING	KCO6			2	AT4G18160	+					0.0725336	-0.406732
	MAP Kinase Kinase Kinase (MAPKKK) Family	PROTEIN_CODING				2	AT4G18950	+	+
		PROTEIN_CODING				2	AT4G19150	+				+
		PROTEIN_CODING				2	AT4G19470	+				+
		PROTEIN_CODING	RING	Shoot NxTime	1	2	AT4G19700	+	+
		METABOLIC				2	AT4G20040	+	+
		PROTEIN_CODING				2	AT4G20250	+	+
plasma-membrane associated cation-binding protein 1		PROTEIN_CODING	PCAP1			2	AT4G20260	+	+
		PROTEIN_CODING				2	AT4G20520	+	+
[truncated: 5,385 more rows]

## Sheet: Supp Table 4
Supplemental Table S4: Case Study 1: Enrichment of ABA responsive genes in the induced or repressed direct regulated TF-regulated targets
Induced TF Targets			ABA Induced Genes (1211)				ABA Repressed Genes (597)
Gene ID	Gene Symbol	# of Targets	Overlap	Influence	Specificity	P-value	Overlap	Influence	Specificity	P-value
AT4G34000	ABF3	493	235	0.194055	0.476673	9.19386e-157	18	0.0301508	0.0365112	1
AT1G49720	ABF1	258	135	0.111478	0.523256	6.01987e-95	7	0.0117253	0.0271318	1
AT5G67300	MYBR1	663	129	0.106524	0.19457	6.98458e-33	12	0.0201005	0.0180995	1
AT5G05410	DREB2A	466	100	0.0825764	0.214592	7.63859e-29	15	0.0251256	0.0321888	1
AT2G46680	HB7	718	112	0.0924855	0.155989	4.54653e-20	53	0.0887772	0.0738162	1.6053e-08
AT2G22430	HB6	1099	135	0.111478	0.122839	5.34191e-15	79	0.132328	0.0718835	2.46783e-12
AT1G22640	MYB3	485	77	0.0635838	0.158763	4.43633e-14	12	0.0201005	0.0247423	1
AT5G04760	DIV2	1872	193	0.159372	0.103098	1.20676e-13	90	0.150754	0.0480769	3.92116e-05
AT4G01120	GBF2	1658	167	0.137903	0.100724	8.43746e-11	28	0.0469012	0.0168878	1
AT2G46270	GBF3	102	25	0.0206441	0.245098	2.24266e-08	5	0.00837521	0.0490196	1
AT5G04340	ZAT6	1231	114	0.0941371	0.0926076	2.75131e-05	30	0.0502513	0.0243704	1
AT1G51140	FBH3	1354	105	0.0867052	0.077548	0.0672972	132	0.221106	0.0974889	1.09349e-34
AT4G37790	HAT22	1290	93	0.076796	0.072093	0.728326	80	0.134003	0.0620155	3.0765e-09
AT5G43840	HSFA6A	127	12	0.00990917	0.0944882	1	6	0.0100503	0.0472441	1
Repressed TF Targets			ABA Induced Genes (1211)				ABA Repressed Genes (597)
Gene ID	Gene Symbol	# of Targets	Overlap	Influence	Specificity	P-value	Overlap	Influence	Specificity	P-value
AT5G67300	MYBR1	1097	72	0.059455	0.0656335	1	92	0.154104	0.0838651	7.37845e-19
AT4G01120	GBF2	2094	124	0.102395	0.0592168	1	126	0.211055	0.0601719	3.38082e-14
AT5G04760	DIV2	2114	171	0.141206	0.0808893	0.000291687	115	0.19263	0.0543992	6.50213e-10
AT2G46270	GBF3	368	18	0.0148637	0.048913	1	36	0.0603015	0.0978261	6.70778e-09
AT1G22640	MYB3	828	88	0.0726672	0.10628	1.62524e-06	58	0.0971524	0.0700483	1.74554e-08
AT2G22430	HB6	1467	139	0.114781	0.0947512	3.89965e-07	83	0.139028	0.0565781	1.08023e-07
AT5G05410	DREB2A	390	22	0.0181668	0.0564103	1	34	0.0569514	0.0871795	4.07331e-07
AT5G04340	ZAT6	1588	78	0.0644096	0.0491184	1	72	0.120603	0.0453401	0.00325968
AT2G46680	HB7	545	43	0.0355078	0.0788991	0.924244	31	0.0519263	0.0568807	0.00925112
AT4G34000	ABF3	243	4	0.00330306	0.0164609	1	14	0.0234506	0.0576132	0.34112
AT1G49720	ABF1	45	0	0	0	1	1	0.00167504	0.0222222	1
AT1G51140	FBH3	1056	110	0.090834	0.104167	1.00789e-07	41	0.0686767	0.0388258	1
AT4G37790	HAT22	1105	141	0.116433	0.127602	3.78838e-17	28	0.0469012	0.0253394	1
AT5G43840	HSFA6A	2	0	0	0	1	0	0	0	1

## Sheet: Supp Table 5
Supplemental Table S5: Case Study 1: Motif enrichment in induced or repressed direct regulated TF targets
TF	Gene Name	Induced/ Repressed	Genes regulated in cells	Motif Source	P-value of cis-motif enrichment
					promoter (500bp)	5'UTR	CDS	intron	3'UTR
AT1G49720	ABF1	Induced	258	PBM.1	1e-18	1.2e-10	0.21	0.38	0.25
				PBM.2	2.2e-10	1.1e-07	0.27	0.52	1
				SELEX	5e-10	0.00051	1	0.58	0.0092
		Repressed	45	PBM.1	1	1	1	1	1
				PBM.2	1	1	1	1	1
				SELEX	1	1	1	1	1
AT4G34000	ABF3	Induced	493	PBM	7.7e-21	5.2e-12	0.94	0.0012	0.73
		Repressed	243	PBM	1	1	1	1	1
AT5G04760	DIV2	Induced	1872	PBM	0.043	1	1	0.07	1
		Repressed	2114	PBM	1	1	1	1	1
AT5G05410	DREB2A	Induced	466	DAP	6.1e-10	1.2e-12	0.39	1	1
				ampDAP	6e-14	8.7e-21	0.11	1	0.76
		Repressed	390	DAP	1	1	1	1	1
				ampDAP	1	1	1	1	1
AT1G51140	FBH3	Induced	1354	DAP	3.2e-37	5.4e-29	1	0.00059	0.04
				ampDAP	1.6e-29	3.5e-31	1	0.4	0.16
		Repressed	1056	DAP	1	1	1	1	1
				ampDAP	1	1	1	1	1
AT2G22430	HB6	Induced	1099	DAP	0.6	1	1	1	1
				ampDAP	0.0017	0.0021	1	1	1
				PBM	0.0029	0.57	1	1	1
		Repressed	1467	DAP	1	1	1	1	1
				ampDAP	1	1	1	1	0.28
				PBM	1	1	1	1	1
AT2G46680	HB7	Induced	718	DAP	7.1e-08	5.7e-05	1	0.012	1
				PBM	5.7e-05	0.00012	1	1	1
		Repressed	545	DAP	1	1	1	1	1
				PBM	1	1	1	1	1
AT5G43840	HSFA6A	Induced	127	DAP	1	0.099	1	0.14	1
				ampDAP	1	0.0083	1	1	1
		Repressed	2	DAP	1	0.96	1	1	1
				ampDAP	1	0.82	1	1	1
AT4G37790	HAT22	Induced	1290	DAP	1	1	1	1	1
		Repressed	1105	DAP	0.0023	0.61	1	0.76	1
AT1G22640	MYB3	Induced	485	PBM	1	1	1	1	1
		Repressed	828	PBM	1.9e-06	3.2e-11	1	0.089	0.97
AT5G67300	MYBR1	Induced	663	DAP	1	1	1	1	1
				ampDAP	1	1	1	1	1
				PBM	1	1	1	1	1
		Repressed	1097	DAP	1	1	1	1	1
				ampDAP	1	1	0.1	0.9	1
				PBM	0.55	0.085	0.0041	1	1
AT4G01120	GBF2	Induced	1658	PBM	1	1	1	1	1
		Repressed	2094	PBM	1	1	1	1	1
AT2G46270	GBF3	Induced	102	DAP	1	1	1	1	1
				ampDAP	1	1	0.73	1	1
				PBM	1	1	0.36	1	1
		Repressed	368	DAP	1	1	1	1	1
				ampDAP	1	1	1	1	1
				PBM	1	1	1	1	1
AT5G04340	ZAT6	Induced	1231	PBM	1	1	0.095	0.48	1
		Repressed	1588	PBM	1	1	0.5	1	1

## Sheet: Supp Table 6
Supplemental Table S6: Case Study 1: Genes set enrichment of induced or repressed direct regulated TF targets in cells with in vitro TF-bound targets (DAP-seq)
TF	Gene Name	Induced/ Repressed	Genes regulated in root cells	Genes bound in planta	overlap	% of in vitro bound targets regulated (induced + repressed)	% of in vitro bound targets regulated	% of regulated targets bound in vitro (induced + repressed)	% of regulated targets bound	P-value
AT1G51140	FBH3	Induced	1354	5759	696	0.172947	0.120854	0.413278	0.514032	1.02065e-75
		Repressed	1056		300		0.0520924		0.284091	1
AT2G22430	HB6	Induced	1099	5325	404	0.156995	0.0758685	0.325799	0.367607	2.06072e-13
		Repressed	1467		432		0.0811268		0.294479	0.557209
AT2G46270	GBF3	Induced	102	3899	27	0.0305206	0.00692485	0.253191	0.264706	1
		Repressed	368		92		0.0235958		0.25	1
AT2G46680	HB7	Induced	718	5765	436	0.0980052	0.0756288	0.447348	0.607242	4.37261e-74
		Repressed	545		129		0.0223764		0.236697	1
AT5G67300	MYBR1	Induced	663	7772	222	0.102548	0.0285641	0.452841	0.334842	1
		Repressed	1097		575		0.0739835		0.524157	5.04054e-21

## Sheet: Supp Table 7
Supplemental Table S7: Case Study 1: Genes set enrichment of induced or repressed direct regulated TF targets in cells with in vivo TF-bound targets (ChIP-seq)
TF	Gene Name	Induced/ Repressed	Genes regulated in root cells	Genes bound in planta	overlap	% of bound targets regulated (induced + repressed)	% of bound targets regulated	% of regulated targets bound (induced + repressed)	% of regulated targets bound	P-value
AT1G22640	MYB3	Induced	485	5335	173	0.122399	0.0324274	0.497334	0.356701	3.02e-06
		Repressed	828		480		0.0899719		0.57971	3.51e-87
AT1G49720	ABF1	Induced	258	7245	213	0.0324362	0.0293996	0.775578	0.825581	3.42367e-55
		Repressed	45		22		0.00303658		0.488889	1
AT1G51140	FBH3	Induced	1607	1354	170	0.195716	0.125554	0.0969276	0.105787	1.99e-24
		Repressed	1127		95		0.0701625		0.0842946	4.77e-06
AT2G22430	HB6	Induced	1099	9925	707	0.155063	0.0712343	0.599766	0.643312	2.56e-27
		Repressed	1467		832		0.0838287		0.567144	6.63e-10
AT2G46270	GBF3	Induced	102	12106	77	0.0277548	0.00636048	0.714894	0.754902	0.00112
		Repressed	368		259		0.0213943		0.703804	1.14e-05
AT2G46680	HB7	Induced	718	11402	597	0.0834941	0.0523592	0.753761	0.831476	1.48e-56
		Repressed	545		355		0.0311349		0.651376	9.11e-06
AT4G01120	GBF2	Induced	1658	9230	784	0.20325	0.0849404	0.5	0.472859	0.029
		Repressed	2094		1092		0.11831		0.52149	3.5e-12
AT4G34000	ABF3	Induced	493	10004	425	0.0536785	0.042483	0.72962	0.862069	3.55e-69
		Repressed	243		112		0.0111955		0.460905	1
AT4G37790	HAT22	Induced	1290	7712	583	0.158584	0.0755965	0.510647	0.451938	4.18e-69
		Repressed	1105		640		0.0829876		0.579186	5.91e-139
AT5G04340	ZAT6	Induced	1231	9691	789	0.168816	0.0814157	0.580348	0.640942	5.21e-34
		Repressed	1588		847		0.0874007		0.533375	8.79e-07
AT5G04760	DIV2	Induced	1872	10274	1194	0.235351	0.116216	0.606623	0.637821	2.41e-35
		Repressed	2114		1224		0.119136		0.578997	7.51e-14
AT5G05410	DREB2A	Induced	466	1501	208	0.151233	0.138574	0.265187	0.446352	3.66e-112
		Repressed	390		19		0.0126582		0.0487179	1
AT5G43840	HSFA6A	Induced	127	1869	24	0.0133761	0.0128411	0.193798	0.188976	0.00136
		Repressed	2		1		0.000535045		0.5	1
AT5G67300	MYBR1	Induced	663	9522	385	0.120773	0.0404327	0.653409	0.580694	2.24e-09
		Repressed	1097		765		0.0803403		0.697356	3.22e-57

## Sheet: Supp Table 8
Supplemental Table S8: Case Study 1: Cis-motif cluster enrichment in induced and bound or repressed and bound TF-targets
*Rows in bold are cases where the TF has a significant overlap between in vivo TF-bound target genes and direct TF-regulated targets, but there is no enrichment of the known TF1 cis-motif
	P-value of cis-motif cluster enrichment in target gene list
Cluster	13	39	6	3	27	7	19	24	30	45	11	29	68	41
Cluster Family	WRKY	bHLH	bZIP/bHLH/BZR	Homeobox	C2C2-DOF/B3-REM	bZIP	NAC	bHLH	MYB	ABI-VP1	MYB-related	MYB	CAMTA	ARID (HMGB15)
ABA Responsive Genes	0.0725567	1.8831e-25	8.89121e-26	1.30904e-08	1	0.295895	0.000140545	1	0.299702	1.30469e-05	0.000858933	1	1	0.0013154
ABA Induced Genes	1	5.20907e-44	4.97501e-45	0.00182931	1	0.048755	0.00109024	1	1	1	0.268795	1	1	1
ABA Repressed Genes	3.01737e-10	1	1	2.3055e-05	0.51	1	1	1.94953e-05	1	3.05437e-05	0.0799266	1	1	0.192247
	TF-Bound and Induced Targets
DIV2	1	0.00027	0.00298	1	0.73	1	1	1	1	1	1	1	0.0112	1
GBF2	1	1.32e-07	8.98e-08	1	1	1.6e-05	1	1	1	1	1	1	1	1
ZAT6	1	3.37e-05	0.000132	1	1	1	1	1	1	1	1	1	1	1
HB6	1	0.105847	1	4.27e-05	1	1	1	1	1	1	1	1	1	1
HAT22	4.6e-06	1	1	1	1	1	1	1	1	1	1	1	1	1
MYBR1	1	6.32e-05	4.4e-06	1	1	1	1	1	1	1	1	1	1	1
HB7	1	1	1	1.22e-05	1.64e-05	1	1	0.092654	1	1	1	1	1	0.0434573
MYB3	1	0.00434	0.00254	1	1	1	1	1	1	1	1	1	1	1
ABF3	1	1.69e-26	2.69e-21	1	1	2.02e-06	1	1	1	1	1	1	1	1
GBF3	1	1	1	1	1	1	1	1	1	1	1	1	1	1
FBH3	1	1	1	1	1	1	1	0.000324	1	1	1	1	1	1
ABF1	1	3.81e-21	3.54e-17	1	1	1.04388e-05	1	1	1	1	1	1	1	1
DREB2A	1	0.140266	1	1	1	1	1	1	1	1	1	1	1	1
HSFA6A	1	1	1	1	1	1	1	1	1	1	1	1	1	1
	TF-Bound and Repressed Targets
DIV2	8.93e-10	1	1	1	1	1	1	1	1	1	1	1	1	1
GBF2	1.56e-08	1	1	1	0.32	1	1	1	1	1	1	1	1	1
ZAT6	5.5e-06	1	1	1	1	1	1	1	1	1	1	1	1	1
HB6	0.82	1	1	1	0.0089	1	1	1	0.0026	1	1	1	1	1
HAT22	1	0.51	0.23	0.078	0.00011	1	1	1	1	1	1	1	1	1
MYBR1	1.4e-10	1	1	1	0.0093	1	1	0.12	1	1	1	1	1	1
HB7	2.2e-05	1	1	1	1	1	1	1	1	1	1	1	1	1
MYB3	4.9e-05	1	1	1	0.47	1	1	1	0.00062	1	1	0.00049	1	1
ABF3	1	1	1	1	1	1	1	1	1	1	1	1	1	1
GBF3	2.6e-08	1	1	1	1	1	1	1	1	1	1	1	1	1
FBH3	1	0.17	1	1	1	1	1	1	1	1	1	1	1	1
ABF1	1	1	1	1	1	1	1	1	1	1	1	1	1	1
DREB2A	1	1	1	1	1	1	1	1	1	1	1	1	1	1
HSFA6A	1	1	1	1	1	1	1	1	1	1	1	1	1	1

## Sheet: Supp Table 9
Supplemental Table S9: List of genes that are expressed in TARGET experiments and used as background for enrichment analyses
AT1G01010
AT1G01020
AT1G01030
AT1G01040
AT1G01050
AT1G01060
AT1G01070
AT1G01080
AT1G01100
AT1G01110
AT1G01140
AT1G01160
AT1G01170
AT1G01180
AT1G01190
AT1G01200
AT1G01210
AT1G01220
AT1G01225
AT1G01230
AT1G01240
AT1G01260
AT1G01290
AT1G01300
AT1G01320
AT1G01340
AT1G01350
AT1G01355
AT1G01360
AT1G01370
AT1G01380
AT1G01420
AT1G01430
AT1G01440
AT1G01450
AT1G01453
AT1G01470
AT1G01480
AT1G01490
AT1G01500
AT1G01510
AT1G01520
AT1G01530
AT1G01540
AT1G01550
AT1G01570
AT1G01580
AT1G01610
AT1G01620
AT1G01630
AT1G01640
AT1G01650
AT1G01660
AT1G01690
AT1G01695
AT1G01700
AT1G01710
AT1G01715
AT1G01720
AT1G01725
AT1G01730
AT1G01750
AT1G01760
AT1G01770
AT1G01780
AT1G01790
AT1G01800
AT1G01810
AT1G01820
AT1G01830
AT1G01840
AT1G01860
AT1G01880
AT1G01900
AT1G01910
AT1G01920
AT1G01930
AT1G01940
AT1G01950
AT1G01960
AT1G01970
AT1G01980
AT1G01990
AT1G02000
AT1G02010
AT1G02020
AT1G02030
AT1G02050
AT1G02060
AT1G02080
AT1G02090
AT1G02100
AT1G02110
AT1G02120
AT1G02130
AT1G02136
AT1G02140
AT1G02145
AT1G02150
AT1G02160
AT1G02170
AT1G02180
AT1G02205
AT1G02220
AT1G02250
AT1G02260
AT1G02270
AT1G02280
AT1G02290
AT1G02300
AT1G02305
AT1G02310
AT1G02330
AT1G02335
AT1G02340
AT1G02360
AT1G02370
AT1G02380
AT1G02390
AT1G02400
AT1G02405
AT1G02410
AT1G02420
AT1G02430
AT1G02440
AT1G02450
AT1G02460
AT1G02470
AT1G02475
AT1G02500
AT1G02510
AT1G02520
AT1G02530
AT1G02540
AT1G02560
AT1G02570
AT1G02590
AT1G02610
AT1G02640
AT1G02650
AT1G02660
AT1G02670
AT1G02680
AT1G02681
AT1G02690
AT1G02700
AT1G02720
AT1G02730
AT1G02740
AT1G02750
AT1G02770
AT1G02780
AT1G02816
AT1G02820
AT1G02840
AT1G02850
AT1G02860
AT1G02870
AT1G02880
AT1G02890
AT1G02900
AT1G02910
AT1G02920
AT1G02930
AT1G02950
AT1G02960
AT1G02970
AT1G02980
AT1G02990
AT1G03000
AT1G03010
AT1G03030
AT1G03040
AT1G03060
AT1G03070
AT1G03080
AT1G03090
AT1G03100
AT1G03106
AT1G03110
AT1G03120
AT1G03130
AT1G03140
AT1G03150
AT1G03160
AT1G03165
AT1G03170
AT1G03180
AT1G03190
AT1G03200
AT1G03210
AT1G03220
AT1G03230
AT1G03240
AT1G03250
AT1G03260
AT1G03270
AT1G03280
AT1G03290
AT1G03310
AT1G03330
AT1G03340
AT1G03350
AT1G03360
AT1G03365
AT1G03370
AT1G03380
AT1G03390
AT1G03400
AT1G03410
AT1G03430
AT1G03440
AT1G03445
AT1G03457
AT1G03470
AT1G03475
AT1G03495
AT1G03510
AT1G03520
AT1G03530
AT1G03540
AT1G03550
AT1G03560
AT1G03580
AT1G03590
AT1G03600
AT1G03610
AT1G03620
AT1G03650
AT1G03660
AT1G03680
AT1G03687
AT1G03730
AT1G03740
AT1G03750
AT1G03760
AT1G03770
AT1G03780
AT1G03790
AT1G03800
AT1G03820
AT1G03830
AT1G03840
AT1G03860
AT1G03870
AT1G03900
AT1G03905
AT1G03910
AT1G03920
AT1G03930
AT1G03940
AT1G03950
AT1G03960
AT1G03970
AT1G03980
AT1G03982
AT1G03990
AT1G04000
AT1G04010
AT1G04020
AT1G04030
AT1G04040
AT1G04050
AT1G04070
AT1G04080
AT1G04090
AT1G04100
AT1G04107
AT1G04110
AT1G04120
AT1G04130
AT1G04140
AT1G04150
AT1G04160
AT1G04170
AT1G04180
AT1G04190
AT1G04200
AT1G04210
AT1G04220
AT1G04230
AT1G04240
AT1G04250
AT1G04260
AT1G04270
AT1G04280
AT1G04290
AT1G04300
AT1G04310
AT1G04317
AT1G04330
AT1G04340
AT1G04350
AT1G04360
AT1G04370
AT1G04380
AT1G04390
AT1G04400
AT1G04410
AT1G04420
AT1G04430
AT1G04440
AT1G04445
AT1G04470
AT1G04480
AT1G04490
AT1G04510
AT1G04520
AT1G04530
AT1G04540
AT1G04543
AT1G04550
AT1G04555
AT1G04560
AT1G04570
AT1G04580
AT1G04590
AT1G04600
AT1G04610
AT1G04613
AT1G04620
AT1G04630
AT1G04635
AT1G04640
AT1G04650
AT1G04680
AT1G04690
AT1G04700
AT1G04710
AT1G04730
AT1G04750
AT1G04760
AT1G04770
AT1G04778
AT1G04780
AT1G04790
AT1G04810
AT1G04820
AT1G04830
AT1G04840
AT1G04850
AT1G04860
AT1G04870
AT1G04880
AT1G04890
AT1G04900
AT1G04910
AT1G04920
AT1G04930
AT1G04945
AT1G04950
AT1G04960
AT1G04970
AT1G04980
AT1G04985
AT1G04990
AT1G05000
AT1G05005
AT1G05010
AT1G05020
AT1G05030
AT1G05040
AT1G05055
AT1G05060
AT1G05061
AT1G05063
AT1G05065
AT1G05070
AT1G05087
AT1G05090
AT1G05100
AT1G05120
AT1G05135
AT1G05140
AT1G05150
AT1G05160
AT1G05170
AT1G05180
AT1G05190
AT1G05205
AT1G05210
AT1G05230
AT1G05240
AT1G05250
AT1G05260
AT1G05270
AT1G05280
AT1G05300
AT1G05320
AT1G05330
AT1G05340
AT1G05350
AT1G05360
AT1G05370
AT1G05380
AT1G05385
AT1G05400
AT1G05410
AT1G05430
AT1G05450
AT1G05460
AT1G05470
AT1G05490
AT1G05500
AT1G05503
AT1G05520
AT1G05530
AT1G05560
AT1G05570
AT1G05577
AT1G05590
AT1G05600
AT1G05610
AT1G05620
AT1G05630
AT1G05650
AT1G05660
AT1G05670
AT1G05680
AT1G05690
AT1G05700
AT1G05710
AT1G05720
AT1G05730
AT1G05740
AT1G05750
AT1G05770
AT1G05780
AT1G05783
AT1G05785
AT1G05790
AT1G05805
AT1G05810
AT1G05820
AT1G05830
AT1G05835
AT1G05840
AT1G05850
AT1G05860
AT1G05870
AT1G05880
AT1G05890
AT1G05894
AT1G05900
AT1G05910
AT1G05920
AT1G05940
AT1G05950
AT1G05960
AT1G05970
AT1G05990
AT1G06000
AT1G06010
AT1G06020
AT1G06030
AT1G06040
AT1G06050
AT1G06060
AT1G06070
AT1G06090
AT1G06100
AT1G06110
AT1G06120
AT1G06130
AT1G06140
AT1G06143
AT1G06148
AT1G06150
AT1G06160
AT1G06180
AT1G06190
AT1G06200
AT1G06210
AT1G06220
AT1G06230
AT1G06240
AT1G06250
AT1G06260
AT1G06270
AT1G06290
AT1G06310
AT1G06370
AT1G06380
AT1G06390
AT1G06400
AT1G06410
AT1G06430
AT1G06440
AT1G06450
AT1G06460
AT1G06470
AT1G06490
AT1G06500
AT1G06510
AT1G06515
AT1G06520
AT1G06540
AT1G06550
AT1G06560
AT1G06570
AT1G06580
AT1G06590
AT1G06630
AT1G06640
AT1G06645
AT1G06650
AT1G06660
AT1G06670
AT1G06680
AT1G06690
AT1G06700
AT1G06710
AT1G06720
AT1G06730
AT1G06740
AT1G06750
AT1G06760
AT1G06770
AT1G06780
AT1G06790
AT1G06800
AT1G06810
AT1G06820
AT1G06840
AT1G06850
AT1G06870
AT1G06890
AT1G06900
AT1G06910
AT1G06930
AT1G06950
AT1G06960
AT1G06970
AT1G06980
AT1G07010
AT1G07020
AT1G07025
AT1G07030
AT1G07040
AT1G07060
AT1G07070
AT1G07080
AT1G07090
AT1G07110
AT1G07130
AT1G07140
AT1G07150
AT1G07170
AT1G07175
AT1G07200
AT1G07203
AT1G07210
AT1G07220
AT1G07230
AT1G07240
AT1G07250
AT1G07260
AT1G07280
AT1G07290
AT1G07300
AT1G07310
AT1G07320
AT1G07330
AT1G07340
AT1G07350
AT1G07360
AT1G07370
AT1G07380
AT1G07390
AT1G07400
AT1G07410
AT1G07420
AT1G07430
AT1G07440
AT1G07450
AT1G07460
AT1G07470
AT1G07473
AT1G07476
AT1G07480
AT1G07510
AT1G07530
AT1G07540
AT1G07550
AT1G07560
AT1G07570
AT1G07577
AT1G07590
AT1G07610
AT1G07615
AT1G07620
AT1G07630
AT1G07640
AT1G07645
AT1G07650
AT1G07660
AT1G07670
AT1G07700
AT1G07705
AT1G07710
AT1G07720
AT1G07725
AT1G07740
AT1G07745
AT1G07750
AT1G07770
AT1G07780
AT1G07790
AT1G07795
AT1G07810
AT1G07820
AT1G07830
AT1G07840
AT1G07850
AT1G07860
AT1G07870
AT1G07880
AT1G07885
AT1G07890
AT1G07900
AT1G07902
AT1G07910
AT1G07920
AT1G07930
AT1G07940
AT1G07950
AT1G07960
AT1G07970
AT1G07980
AT1G07985
AT1G07990
AT1G08000
AT1G08010
AT1G08030
AT1G08035
AT1G08040
AT1G08050
AT1G08060
AT1G08070
AT1G08080
AT1G08090
AT1G08100
AT1G08105
AT1G08110
AT1G08120
AT1G08125
AT1G08130
AT1G08150
AT1G08160
AT1G08180
AT1G08190
AT1G08200
AT1G08210
AT1G08220
AT1G08230
AT1G08260
AT1G08270
AT1G08280
AT1G08290
AT1G08300
AT1G08310
AT1G08315
AT1G08320
AT1G08340
AT1G08350
AT1G08360
AT1G08370
AT1G08380
AT1G08390
AT1G08400
AT1G08410
AT1G08420
AT1G08430
AT1G08440
AT1G08450
AT1G08460
AT1G08470
AT1G08480
AT1G08490
AT1G08500
AT1G08510
AT1G08520
AT1G08530
AT1G08540
AT1G08550
AT1G08560
AT1G08570
AT1G08580
AT1G08590
AT1G08600
AT1G08610
AT1G08620
AT1G08640
AT1G08650
AT1G08660
AT1G08670
AT1G08680
AT1G08700
AT1G08710
AT1G08720
AT1G08730
AT1G08735
AT1G08750
AT1G08760
AT1G08770
AT1G08780
AT1G08790
AT1G08795
AT1G08800
AT1G08810
AT1G08815
AT1G08820
AT1G08825
AT1G08830
AT1G08840
AT1G08845
AT1G08875
AT1G08880
AT1G08890
AT1G08910
AT1G08920
AT1G08925
AT1G08935
AT1G08940
AT1G08943
AT1G08957
AT1G08960
AT1G08970
AT1G08980
AT1G08990
AT1G08995
AT1G09000
AT1G09005
AT1G09010
AT1G09020
AT1G09035
AT1G09040
AT1G09050
AT1G09055
AT1G09060
AT1G09070
AT1G09080
AT1G09085
AT1G09090
AT1G09093
AT1G09100
AT1G09130
AT1G09140
AT1G09150
AT1G09155
AT1G09160
AT1G09170
AT1G09176
AT1G09185
AT1G09190
AT1G09195
AT1G09200
AT1G09210
AT1G09215
AT1G09220
AT1G09230
AT1G09235
AT1G09250
AT1G09270
AT1G09280
AT1G09290
AT1G09300
AT1G09310
AT1G09320
AT1G09330
AT1G09340
AT1G09350
AT1G09380
AT1G09390
AT1G09400
AT1G09410
AT1G09415
AT1G09420
AT1G09430
AT1G09440
AT1G09450
AT1G09455
AT1G09460
AT1G09470
AT1G09480
AT1G09486
AT1G09490
AT1G09500
AT1G09505
AT1G09510
AT1G09515
AT1G09520
AT1G09530
AT1G09540
AT1G09545
AT1G09560
AT1G09570
AT1G09575
AT1G09580
AT1G09590
AT1G09600
AT1G09605
AT1G09610
AT1G09620
AT1G09630
AT1G09640
AT1G09645
AT1G09650
AT1G09660
AT1G09685
AT1G09690
AT1G09700
AT1G09710
AT1G09715
AT1G09720
AT1G09725
AT1G09727
AT1G09730
AT1G09740
AT1G09750
AT1G09755
AT1G09760
AT1G09765
AT1G09770
AT1G09780
AT1G09790
AT1G09794
AT1G09795
AT1G09800
AT1G09810
AT1G09812
AT1G09815
AT1G09820
AT1G09830
AT1G09840
AT1G09850
AT1G09860
AT1G09870
AT1G09880
AT1G09905
AT1G09915
AT1G09920
AT1G09925
AT1G09935
AT1G09940
AT1G09945
AT1G09960
AT1G09965
AT1G09970
AT1G09980
AT1G09995
AT1G10000
AT1G10020
AT1G10030
AT1G10040
AT1G10050
AT1G10060
AT1G10070
AT1G10090
AT1G10095
AT1G10110
AT1G10120
AT1G10130
AT1G10140
AT1G10155
AT1G10160
AT1G10170
AT1G10180
AT1G10200
AT1G10210
AT1G10220
AT1G10230
AT1G10240
AT1G10260
AT1G10270
AT1G10280
AT1G10290
AT1G10300
AT1G10310
AT1G10320
AT1G10350
AT1G10360
AT1G10370
AT1G10380
AT1G10390
AT1G10400
AT1G10410
AT1G10417
AT1G10430
AT1G10450
AT1G10460
AT1G10470
AT1G10480
AT1G10490
AT1G10500
AT1G10510
AT1G10520
AT1G10522
AT1G10530
AT1G10540
AT1G10570
AT1G10580
AT1G10590
AT1G10600
AT1G10610
AT1G10630
AT1G10650
AT1G10660
AT1G10670
AT1G10680
AT1G10690
AT1G10700
AT1G10720
AT1G10730
AT1G10740
AT1G10760
AT1G10780
AT1G10790
AT1G10800
AT1G10810
AT1G10820
AT1G10830
AT1G10840
AT1G10850
AT1G10865
AT1G10870
AT1G10880
AT1G10890
AT1G10900
AT1G10910
AT1G10920
AT1G10930
AT1G10940
AT1G10950
AT1G10960
AT1G10970
AT1G10980
AT1G10990
AT1G11000
AT1G11020
AT1G11060
AT1G11070
AT1G11080
AT1G11090
AT1G11100
AT1G11112
AT1G11120
AT1G11130
AT1G11160
AT1G11170
AT1G11180
AT1G11190
AT1G11200
AT1G11210
AT1G11220
AT1G11240
AT1G11260
AT1G11265
AT1G11270
AT1G11280
AT1G11290
AT1G11303
AT1G11310
AT1G11320
AT1G11330
AT1G11340
AT1G11350
AT1G11360
AT1G11380
AT1G11390
AT1G11400
AT1G11410
AT1G11420
AT1G11430
AT1G11440
AT1G11450
AT1G11470
AT1G11475
AT1G11480
AT1G11482
AT1G11490
AT1G11530
AT1G11540
AT1G11560
AT1G11570
AT1G11572
AT1G11580
AT1G11591
AT1G11600
AT1G11610
AT1G11630
AT1G11650
AT1G11660
AT1G11680
AT1G11700
AT1G11710
AT1G11720
AT1G11730
AT1G11740
AT1G11750
AT1G11755
AT1G11760
AT1G11770
AT1G11780
AT1G11790
AT1G11800
AT1G11820
AT1G11840
AT1G11860
AT1G11870
AT1G11880
AT1G11890
AT1G11900
AT1G11905
AT1G11910
AT1G11915
AT1G11920
AT1G11925
AT1G11930
AT1G11940
AT1G11960
AT1G11990
AT1G12000
AT1G12010
AT1G12020
AT1G12030
AT1G12040
AT1G12050
AT1G12060
AT1G12080
AT1G12110
AT1G12120
AT1G12140
AT1G12150
AT1G12160
AT1G12200
AT1G12210
AT1G12220
AT1G12230
AT1G12240
AT1G12244
AT1G12250
AT1G12260
AT1G12270
AT1G12280
AT1G12290
AT1G12300
AT1G12320
AT1G12330
AT1G12340
AT1G12350
AT1G12360
AT1G12370
AT1G12380
AT1G12390
AT1G12400
AT1G12410
AT1G12420
AT1G12430
AT1G12440
AT1G12450
AT1G12460
AT1G12470
AT1G12480
AT1G12500
AT1G12520
AT1G12530
AT1G12550
AT1G12560
AT1G12580
AT1G12600
AT1G12620
AT1G12640
AT1G12650
AT1G12680
AT1G12700
AT1G12710
AT1G12730
AT1G12740
AT1G12750
AT1G12760
AT1G12770
AT1G12775
AT1G12780
AT1G12790
AT1G12800
AT1G12810
AT1G12820
AT1G12840
AT1G12845
AT1G12850
AT1G12880
AT1G12890
AT1G12900
AT1G12910
AT1G12920
AT1G12930
AT1G12940
AT1G12950
AT1G12970
AT1G12980
AT1G13000
AT1G13020
AT1G13030
AT1G13040
AT1G13050
AT1G13060
AT1G13070
AT1G13080
AT1G13090
AT1G13100
AT1G13110
AT1G13120
AT1G13130
AT1G13140
AT1G13150
AT1G13160
AT1G13170
AT1G13180
AT1G13190
AT1G13195
AT1G13220
AT1G13230
AT1G13245
AT1G13250
AT1G13270
AT1G13280
AT1G13300
AT1G13320
AT1G13350
AT1G13360
AT1G13370
AT1G13380
AT1G13390
AT1G13410
AT1G13420
AT1G13430
AT1G13440
AT1G13450
AT1G13460
AT1G13470
AT1G13490
AT1G13500
AT1G13560
AT1G13570
AT1G13580
AT1G13590
AT1G13600
AT1G13609
AT1G13630
AT1G13640
AT1G13690
AT1G13700
AT1G13730
AT1G13740
AT1G13750
AT1G13770
AT1G13780
AT1G13790
AT1G13800
AT1G13810
AT1G13820
AT1G13830
AT1G13860
AT1G13870
AT1G13880
AT1G13890
AT1G13900
AT1G13910
AT1G13920
AT1G13930
AT1G13940
AT1G13950
AT1G13960
AT1G13970
AT1G13980
AT1G13990
AT1G14000
AT1G14010
AT1G14020
AT1G14030
AT1G14040
AT1G14060
AT1G14080
AT1G14090
AT1G14100
AT1G14120
AT1G14130
AT1G14140
AT1G14170
AT1G14180
AT1G14185
AT1G14190
AT1G14200
AT1G14205
AT1G14210
AT1G14220
AT1G14230
AT1G14240
AT1G14250
AT1G14260
AT1G14270
AT1G14280
AT1G14290
AT1G14300
AT1G14310
AT1G14320
AT1G14330
AT1G14340
AT1G14345
AT1G14350
AT1G14360
AT1G14370
AT1G14380
AT1G14390
AT1G14400
AT1G14410
AT1G14430
AT1G14450
AT1G14460
AT1G14470
AT1G14490
AT1G14510
AT1G14530
AT1G14560
AT1G14570
AT1G14580
AT1G14590
AT1G14600
AT1G14610
AT1G14620
AT1G14640
AT1G14642
AT1G14650
AT1G14670
AT1G14680
AT1G14685
AT1G14686
AT1G14687
AT1G14690
AT1G14710
AT1G14720
AT1G14730
AT1G14740
AT1G14750
AT1G14770
AT1G14780
AT1G14790
AT1G14800
AT1G14810
AT1G14820
AT1G14830
AT1G14840
AT1G14850
AT1G14860
AT1G14870
AT1G14890
AT1G14900
AT1G14910
AT1G14920
AT1G14960
AT1G14970
AT1G14980
AT1G14990
AT1G15000
AT1G15015
AT1G15020
AT1G15050
AT1G15060
AT1G15080
AT1G15100
AT1G15110
AT1G15120
AT1G15125
AT1G15130
AT1G15140
AT1G15160
AT1G15165
AT1G15170
AT1G15190
AT1G15200
AT1G15210
AT1G15215
AT1G15220
AT1G15230
AT1G15240
AT1G15250
AT1G15260
AT1G15270
AT1G15280
AT1G15290
AT1G15300
AT1G15310
AT1G15320
AT1G15330
AT1G15340
AT1G15350
AT1G15370
AT1G15380
AT1G15385
AT1G15390
AT1G15400
AT1G15410
AT1G15415
AT1G15420
AT1G15430
AT1G15440
AT1G15470
AT1G15480
AT1G15490
AT1G15500
AT1G15510
AT1G15520
AT1G15530
AT1G15550
AT1G15580
AT1G15625
AT1G15640
AT1G15660
AT1G15670
AT1G15690
AT1G15700
AT1G15710
AT1G15720
AT1G15730
AT1G15740
AT1G15750
AT1G15760
AT1G15772
AT1G15780
AT1G15790
AT1G15800
AT1G15810
AT1G15820
AT1G15830
AT1G15860
AT1G15870
AT1G15880
AT1G15885
AT1G15890
AT1G15900
AT1G15910
AT1G15920
AT1G15930
AT1G15940
AT1G15950
AT1G15960
AT1G15970
AT1G15980
AT1G15990
AT1G16000
AT1G16010
AT1G16020
AT1G16022
AT1G16025
AT1G16030
AT1G16040
AT1G16060
AT1G16070
AT1G16080
AT1G16090
AT1G16120
AT1G16140
AT1G16150
AT1G16170
AT1G16180
AT1G16190
AT1G16210
AT1G16220
AT1G16225
AT1G16230
AT1G16240
AT1G16250
AT1G16260
AT1G16270
AT1G16280
AT1G16290
AT1G16300
AT1G16310
AT1G16320
AT1G16330
AT1G16340
AT1G16350
AT1G16360
AT1G16370
AT1G16430
AT1G16440
AT1G16445
AT1G16460
AT1G16470
AT1G16480
AT1G16490
AT1G16500
AT1G16510
AT1G16515
AT1G16520
AT1G16530
AT1G16540
AT1G16550
AT1G16560
AT1G16570
AT1G16590
AT1G16610
AT1G16620
AT1G16630
AT1G16640
AT1G16650
AT1G16660
AT1G16670
AT1G16680
AT1G16690
AT1G16700
AT1G16705
AT1G16710
AT1G16720
AT1G16730
AT1G16740
AT1G16750
AT1G16760
AT1G16770
AT1G16780
AT1G16800
AT1G16810
AT1G16820
AT1G16825
AT1G16830
AT1G16840
AT1G16850
AT1G16860
AT1G16870
AT1G16880
AT1G16890
AT1G16900
AT1G16905
AT1G16916
AT1G16920
AT1G16930
AT1G16970
AT1G17020
AT1G17030
AT1G17040
AT1G17050
AT1G17060
AT1G17065
AT1G17070
AT1G17080
AT1G17090
AT1G17100
AT1G17110
AT1G17120
AT1G17130
AT1G17140
AT1G17145
AT1G17160
AT1G17170
AT1G17180
AT1G17190
AT1G17200
AT1G17210
AT1G17220
AT1G17230
AT1G17235
AT1G17240
AT1G17250
AT1G17260
AT1G17270
AT1G17275
AT1G17277
AT1G17280
AT1G17285
AT1G17290
AT1G17310
AT1G17330
AT1G17345
AT1G17350
AT1G17360
AT1G17370
AT1G17390
AT1G17410
AT1G17440
AT1G17450
AT1G17455
AT1G17460
AT1G17470
AT1G17480
AT1G17490
AT1G17500
AT1G17510
AT1G17520
AT1G17530
AT1G17540
AT1G17550
AT1G17560
AT1G17580
AT1G17590
AT1G17600
AT1G17615
AT1G17630
AT1G17640
AT1G17650
AT1G17665
AT1G17680
AT1G17690
AT1G17720
AT1G17730
AT1G17745
AT1G17760
AT1G17770
AT1G17780
AT1G17790
AT1G17810
AT1G17820
AT1G17830
AT1G17840
AT1G17850
AT1G17860
AT1G17870
AT1G17880
AT1G17890
AT1G17920
AT1G17930
AT1G17940
AT1G17950
AT1G17960
AT1G17970
AT1G17980
AT1G17990
AT1G18000
AT1G18010
AT1G18020
AT1G18030
AT1G18040
AT1G18050
AT1G18060
AT1G18070
AT1G18080
AT1G18090
AT1G18100
AT1G18130
AT1G18140
AT1G18150
AT1G18160
AT1G18170
AT1G18180
AT1G18190
AT1G18191
AT1G18193
AT1G18197
AT1G18210
AT1G18220
AT1G18240
AT1G18250
AT1G18260
AT1G18265
AT1G18270
AT1G18280
AT1G18290
AT1G18330
AT1G18335
AT1G18340
AT1G18350
AT1G18360
AT1G18390
AT1G18400
AT1G18410
AT1G18420
AT1G18440
AT1G18450
AT1G18460
AT1G18470
AT1G18480
AT1G18485
AT1G18490
AT1G18500
AT1G18510
AT1G18520
AT1G18540
AT1G18550
AT1G18560
AT1G18580
AT1G18590
AT1G18600
AT1G18610
AT1G18620
AT1G18630
AT1G18640
AT1G18650
AT1G18660
AT1G18670
AT1G18680
AT1G18690
AT1G18700
AT1G18720
AT1G18730
AT1G18760
AT1G18770
AT1G18780
AT1G18800
AT1G18835
AT1G18840
AT1G18850
AT1G18860
AT1G18870
AT1G18880
AT1G18890
AT1G18900
AT1G18910
AT1G18940
AT1G18950
AT1G18960
AT1G18980
AT1G19000
AT1G19010
AT1G19020
AT1G19030
AT1G19050
AT1G19080
AT1G19100
AT1G19110
AT1G19120
AT1G19130
AT1G19140
AT1G19150
AT1G19170
AT1G19180
AT1G19200
AT1G19230
AT1G19240
AT1G19270
AT1G19290
AT1G19300
AT1G19310
AT1G19330
AT1G19340
AT1G19350
AT1G19360
AT1G19370
AT1G19380
AT1G19394
AT1G19396
AT1G19397
AT1G19400
AT1G19410
AT1G19415
AT1G19420
AT1G19430
AT1G19440
AT1G19450
AT1G19470
AT1G19480
AT1G19485
AT1G19490
AT1G19520
AT1G19530
AT1G19540
AT1G19565
AT1G19570
AT1G19580
AT1G19600
AT1G19610
AT1G19650
AT1G19660
AT1G19680
AT1G19690
AT1G19700
AT1G19710
AT1G19715
AT1G19720
AT1G19730
AT1G19740
AT1G19750
AT1G19800
AT1G19835
AT1G19850
AT1G19860
AT1G19870
AT1G19880
AT1G19900
AT1G19910
AT1G19920
AT1G19950
AT1G19970
AT1G19980
AT1G19990
AT1G20010
AT1G20030
AT1G20050
AT1G20060
AT1G20070
AT1G20090
AT1G20100
AT1G20110
AT1G20120
AT1G20130
AT1G20140
AT1G20150
AT1G20160
AT1G20180
AT1G20190
AT1G20200
AT1G20220
AT1G20225
AT1G20230
AT1G20260
AT1G20270
AT1G20290
AT1G20300
AT1G20330
AT1G20340
AT1G20370
AT1G20380
AT1G20390
AT1G20400
AT1G20405
AT1G20410
AT1G20430
AT1G20440
AT1G20450
AT1G20460
AT1G20470
AT1G20480
AT1G20540
AT1G20550
AT1G20560
AT1G20570
AT1G20575
AT1G20580
AT1G20590
AT1G20600
AT1G20610
AT1G20620
AT1G20630
AT1G20640
AT1G20650
AT1G20670
AT1G20680
AT1G20690
AT1G20693
AT1G20696
AT1G20700
AT1G20720
AT1G20730
AT1G20740
AT1G20750
AT1G20760
AT1G20770
AT1G20780
AT1G20790
AT1G20816
AT1G20830
AT1G20840
AT1G20850
AT1G20870
AT1G20880
AT1G20890
AT1G20900
AT1G20910
AT1G20920
AT1G20925
AT1G20930
AT1G20940
AT1G20950
AT1G20960
AT1G20970
AT1G20980
AT1G20990
AT1G21000
AT1G21010
AT1G21040
AT1G21050
AT1G21060
AT1G21065
AT1G21070
AT1G21080
AT1G21090
AT1G21130
AT1G21140
AT1G21150
AT1G21160
AT1G21170
AT1G21190
AT1G21200
AT1G21210
AT1G21220
AT1G21260
AT1G21270
AT1G21310
AT1G21320
AT1G21326
AT1G21340
AT1G21350
AT1G21360
AT1G21370
AT1G21380
AT1G21390
AT1G21400
AT1G21410
AT1G21430
AT1G21440
AT1G21450
AT1G21480
AT1G21520
AT1G21525
AT1G21530
AT1G21540
AT1G21560
AT1G21580
AT1G21590
AT1G21600
AT1G21610
AT1G21620
AT1G21630
AT1G21640
AT1G21650
AT1G21651
AT1G21660
AT1G21670
AT1G21680
AT1G21690
AT1G21695
AT1G21700
AT1G21710
AT1G21720
AT1G21722
AT1G21730
AT1G21740
AT1G21750
AT1G21760
AT1G21770
AT1G21780
AT1G21790
AT1G21810
AT1G21830
AT1G21840
AT1G21880
AT1G21900
AT1G21920
AT1G21930
AT1G21945
AT1G21980
AT1G22020
AT1G22030
AT1G22040
AT1G22050
AT1G22060
AT1G22065
AT1G22070
AT1G22110
AT1G22140
AT1G22150
AT1G22160
AT1G22170
AT1G22180
AT1G22190
AT1G22200
AT1G22210
AT1G22230
AT1G22240
AT1G22260
AT1G22270
AT1G22280
AT1G22290
AT1G22300
AT1G22310
AT1G22330
AT1G22350
AT1G22360
AT1G22370
AT1G22410
AT1G22420
AT1G22430
AT1G22440
AT1G22450
AT1G22460
AT1G22470
AT1G22490
AT1G22510
AT1G22520
AT1G22530
AT1G22540
AT1G22550
AT1G22600
AT1G22620
AT1G22630
AT1G22640
AT1G22650
AT1G22660
AT1G22670
AT1G22690
AT1G22700
AT1G22710
AT1G22730
AT1G22740
AT1G22750
AT1G22770
AT1G22780
AT1G22790
AT1G22800
AT1G22840
AT1G22850
AT1G22860
AT1G22870
AT1G22880
AT1G22882
AT1G22885
AT1G22900
AT1G22910
AT1G22920
AT1G22930
AT1G22940
AT1G22950
AT1G22960
AT1G22970
AT1G22980
AT1G22985
AT1G22990
AT1G23010
AT1G23020
AT1G23030
AT1G23040
AT1G23050
AT1G23080
AT1G23090
AT1G23100
AT1G23120
AT1G23140
AT1G23150
AT1G23170
AT1G23180
AT1G23190
AT1G23200
AT1G23205
AT1G23210
AT1G23220
AT1G23230
AT1G23250
AT1G23260
AT1G23280
AT1G23300
AT1G23310
AT1G23330
AT1G23340
AT1G23360
AT1G23380
AT1G23390
AT1G23400
AT1G23440
AT1G23450
AT1G23460
AT1G23465
AT1G23470
AT1G23480
AT1G23490
AT1G23500
AT1G23520
AT1G23530
AT1G23540
AT1G23550
AT1G23560
AT1G23720
AT1G23730
AT1G23750
AT1G23760
AT1G23770
AT1G23780
AT1G23790
AT1G23800
AT1G23820
AT1G23840
AT1G23850
AT1G23860
AT1G23870
AT1G23880
AT1G23890
AT1G23900
AT1G23930
AT1G23935
AT1G23950
AT1G23960
AT1G23970
AT1G23980
AT1G24030
AT1G24040
AT1G24050
AT1G24090
AT1G24095
AT1G24100
AT1G24110
AT1G24120
AT1G24130
AT1G24145
AT1G24147
AT1G24150
AT1G24159
AT1G24160
AT1G24170
AT1G24180
AT1G24190
AT1G24210
[truncated: 19,297 more rows]
